# Supplementary material for: Efficacy of a Multi-level Intervention to Reduce Injecting and Sexual Risk Behaviors among HIV-Infected People Who Inject Drugs in Vietnam: A Four-Arm Randomized Controlled Trial
Source: PLoS One. 2015 May 26;10(5):e0125909. doi: 10.1371/journal.pone.0125909 (PMC4444299; doi:10.1371/journal.pone.0125909)
Supplement: S1 Dataset — (CSV) [file pone.0125909.s002.csv]

pidnum	knowpos	SUBDISTRICT_NUMBER	sd_pair_id	hivstigma1	hivstigma2	hivstigma3	hivstigma4	hivstigma5	idustigma1	idustigma2	idustigma3	idustigma4	idustigma5	t_emi1	t_emi2	t_emi3	t_emi4	t_emi5	t_tan1	t_tan2	t_tan3	t_tan4	t_tan5	t_pos1	t_pos2	t_pos3	t_pos4	t_pos5	t_aff1	t_aff2	t_aff3	t_aff4	t_aff5	anyhivdisc1	anyhivdisc2	anyhivdisc3	anyhivdisc4	anyhivdisc5	n_injnetwork1	n_injnetwork2	n_injnetwork3	n_injnetwork4	n_injnetwork5	pr_injnetwork1	pr_injnetwork2	pr_injnetwork3	pr_injnetwork4	pr_injnetwork5	anyshare1
10	2	1	1	22	29	-2	-2	-2	21	21	-2	-2	-2	43.75	50	-2	-2	-2	68.75	68.75	-2	-2	-2	25	50	-2	-2	-2	66.666666667	66.666666667	-2	-2	-2	1	1	-2	-2	-2	3	0	-2	-2	-2	0.75	0	-2	-2	-2	1
15	1	21	8	28	24	22	18	29	18	16	17	15	16	81.25	78.125	56.25	59.375	53.125	100	75	100	62.5	68.75	62.5	81.25	50	50	43.75	75	75	50	66.666666667	41.666666667	1	1	1	1	1	2	2	1	2	2	0.3333333333	0.5	1	0.6666666667	1	1
17	2	1	1	28	31	32	27	33	24	19	19	23	22	46.875	40.625	46.875	81.25	53.125	56.25	62.5	68.75	100	87.5	56.25	37.5	37.5	81.25	43.75	75	50	66.666666667	75	50	1	1	1	1	1	3	1	0	0	0	0.5	1	-7	0	-7	1
18	1	1	1	29	26	25	27	25	17	16	11	15	14	71.875	78.125	75	100	100	100	87.5	87.5	100	100	68.75	75	87.5	100	100	91.666666667	83.333333333	100	100	100	1	1	1	1	1	2	0	0	0	0	0.4	-7	-7	0	-7	1
20	1	1	1	35	35	33	29	33	21	20	16	19	20	43.75	81.25	50	100	81.25	87.5	100	100	100	100	50	75	37.5	100	62.5	33.333333333	83.333333333	33.333333333	100	83.333333333	0	1	1	1	1	2	0	0	0	0	0.5	-7	-7	0	0	1
22	1	1	1	31	30	29	29	23	18	18	18	17	19	21.875	53.125	43.75	50	37.5	56.25	75	87.5	87.5	100	37.5	43.75	31.25	56.25	37.5	33.333333333	25	41.666666667	66.666666667	25	1	1	1	1	1	0	0	0	0	0	0	0	-7	0	-7	0
23	2	1	1	33	27	-1	-1	-1	18	22	-1	-1	-1	96.875	100	-1	-1	-1	93.75	100	-1	-1	-1	75	100	-1	-1	-1	66.666666667	100	-1	-1	-1	0	1	-1	-1	-1	3	3	-1	-1	-1	0.5	0.6	-2	-2	-2	1
24	2	1	1	27	29	33	28	26	19	20	21	16	14	12.5	56.25	100	75	43.75	31.25	100	100	81.25	43.75	12.5	62.5	100	81.25	31.25	25	83.333333333	100	75	33.333333333	1	1	1	1	1	4	4	2	0	2	0.6666666667	0.8	0.5	0	1	1
25	2	1	1	29	28	-1	-1	-1	21	15	-1	-1	-1	50	68.75	-1	-1	-1	87.5	93.75	-1	-1	-1	50	50	-1	-1	-1	66.666666667	75	-1	-1	-1	1	1	-1	-1	-1	3	0	-1	-1	-1	0.6	-7	-2	-2	-2	1
32	2	1	1	27	29	30	30	28	18	19	16	15	17	75	50	40.625	37.5	43.75	75	62.5	50	62.5	37.5	75	43.75	37.5	31.25	31.25	58.333333333	41.666666667	41.666666667	41.666666667	50	0	0	0	0	1	3	0	0	0	0	0.75	-7	-7	-7	-7	1
35	1	3	2	33	31	31	39	28	17	17	21	21	18	68.75	28.125	21.875	59.375	53.125	100	31.25	81.25	81.25	50	62.5	37.5	12.5	43.75	37.5	75	33.333333333	41.666666667	66.666666667	41.666666667	1	1	1	1	1	3	0	0	0	0	1	0	0	0	-7	1
37	2	1	1	30	-1	-1	-1	-1	21	-1	-1	-1	-1	65.625	-1	-1	-1	-1	100	-1	-1	-1	-1	93.75	-1	-1	-1	-1	100	-1	-1	-1	-1	1	-1	-1	-1	-1	4	-1	-1	-1	-1	1	-2	-2	-2	-2	1
41	2	1	1	29	28	15	18	28	16	15	16	11	20	90.625	100	53.125	100	53.125	93.75	100	100	100	93.75	81.25	100	18.75	100	43.75	91.666666667	100	41.666666667	100	50	1	1	1	1	1	3	0	0	1	0	0.6	0	0	0.5	0	1
43	2	1	1	22	30	-1	-1	-1	21	18	-1	-1	-1	37.5	43.75	-1	-1	-1	37.5	43.75	-1	-1	-1	37.5	37.5	-1	-1	-1	41.666666667	41.666666667	-1	-1	-1	1	1	-1	-1	-1	2	1	-1	-1	-1	1	0.5	-2	-2	-2	1
48	2	1	1	34	-1	-1	-1	-1	20	-1	-1	-1	-1	96.875	-1	-1	-1	-1	100	-1	-1	-1	-1	93.75	-1	-1	-1	-1	100	-1	-1	-1	-1	1	-1	-1	-1	-1	3	-1	-1	-1	-1	0.75	-2	-2	-2	-2	0
62	1	1	1	36	29	29	36	30	17	15	14	18	17	46.875	56.25	46.875	59.375	34.375	37.5	50	50	87.5	50	56.25	43.75	50	50	37.5	58.333333333	50	50	50	33.333333333	0	0	1	1	1	0	0	0	0	0	0	-7	-7	-7	-7	0
64	2	1	1	33	30	29	29	28	22	20	19	19	19	15.625	28.125	62.5	100	68.75	18.75	56.25	87.5	100	100	0	50	50	100	50	8.3333333333	66.666666667	50	100	50	0	1	1	1	1	2	0	0	0	0	1	0	-7	-7	-7	1
69	2	1	1	32	34	33	32	29	21	21	25	24	20	43.75	93.75	87.5	100	50	56.25	87.5	100	100	100	37.5	100	87.5	62.5	43.75	33.333333333	100	100	83.333333333	50	1	1	1	1	1	9	1	4	3	0	0.8181818182	0.5	0.8	0.75	0	1
75	2	1	1	22	-2	-2	-2	-2	17	-2	-2	-2	-2	37.5	-2	-2	-2	-2	43.75	-2	-2	-2	-2	18.75	-2	-2	-2	-2	16.666666667	-2	-2	-2	-2	1	-2	-2	-2	-2	3	-2	-2	-2	-2	1	-2	-2	-2	-2	1
80	2	2	1	29	27	27	-1	-1	15	15	15	-1	-1	53.125	43.75	46.875	-1	-1	87.5	75	93.75	-1	-1	50	43.75	43.75	-1	-1	83.333333333	50	50	-1	-1	1	1	1	-1	-1	3	1	2	-1	-1	0.5	0.25	1	-2	-2	1
81	2	2	1	36	22	-2	-2	-2	16	13	-2	-2	-2	100	100	-2	-2	-2	100	100	-2	-2	-2	100	100	-2	-2	-2	100	100	-2	-2	-2	0	1	-2	-2	-2	1	1	-2	-2	-2	1	1	-2	-2	-2	1
83	2	2	1	27	34	27	28	-2	17	26	16	17	-2	31.25	46.875	40.625	62.5	-2	50	68.75	25	87.5	-2	31.25	43.75	31.25	43.75	-2	25	50	16.666666667	41.666666667	-2	1	1	1	1	-2	2	0	2	0	-2	0.5	0	0.6666666667	-7	-2	1
93	2	2	1	29	-1	-1	-1	-1	18	-1	-1	-1	-1	78.125	-1	-1	-1	-1	93.75	-1	-1	-1	-1	56.25	-1	-1	-1	-1	75	-1	-1	-1	-1	0	-1	-1	-1	-1	2	-1	-1	-1	-1	1	-2	-2	-2	-2	1
115	2	2	1	35	-1	-1	-1	-1	20	-1	-1	-1	-1	59.375	-1	-1	-1	-1	75	-1	-1	-1	-1	31.25	-1	-1	-1	-1	66.666666667	-1	-1	-1	-1	1	-1	-1	-1	-1	3	-1	-1	-1	-1	0.6	-2	-2	-2	-2	1
117	2	2	1	35	-2	-2	40	35	20	-2	-2	19	20	62.5	-2	-2	68.75	56.25	62.5	-2	-2	75	75	62.5	-2	-2	87.5	68.75	83.333333333	-2	-2	75	66.666666667	1	-2	-2	1	1	3	-2	-2	0	0	1	-2	-2	-7	0	1
121	2	3	2	22	27	28	27	29	19	18	17	15	15	75	62.5	62.5	100	100	100	100	100	100	100	50	56.25	43.75	100	100	100	100	41.666666667	100	100	1	1	1	1	1	2	0	0	0	0	0.6666666667	0	-7	-7	-7	1
126	2	2	1	40	37	35	30	33	21	20	20	18	21	25	56.25	43.75	62.5	87.5	75	93.75	50	87.5	100	12.5	31.25	18.75	75	75	83.333333333	50	50	83.333333333	83.333333333	1	1	1	1	1	2	1	0	0	0	0.5	0.5	0	0	0	1
128	2	2	1	33	-1	-1	-1	-1	20	-1	-1	-1	-1	31.25	-1	-1	-1	-1	62.5	-1	-1	-1	-1	62.5	-1	-1	-1	-1	50	-1	-1	-1	-1	0	-1	-1	-1	-1	2	-1	-1	-1	-1	1	-2	-2	-2	-2	1
130	2	1	1	30	-1	-1	-1	-1	19	-1	-1	-1	-1	62.5	-1	-1	-1	-1	75	-1	-1	-1	-1	56.25	-1	-1	-1	-1	58.333333333	-1	-1	-1	-1	0	-1	-1	-1	-1	3	-1	-1	-1	-1	0.75	-2	-2	-2	-2	1
138	2	2	1	35	35	34	-1	-1	19	19	18	-1	-1	34.375	100	81.25	-1	-1	75	93.75	93.75	-1	-1	68.75	100	87.5	-1	-1	83.333333333	100	100	-1	-1	0	1	1	-1	-1	4	0	0	-1	-1	1	0	0	-2	-2	1
141	2	2	1	29	28	-2	28	28	14	14	-2	18	15	43.75	6.25	-2	53.125	96.875	87.5	100	-2	100	87.5	37.5	0	-2	43.75	93.75	50	16.666666667	-2	66.666666667	91.666666667	0	1	-2	1	1	3	0	-2	0	0	0.5	-7	-2	0	0	1
162	2	13	2	29	28	26	-1	-1	18	14	16	-1	-1	25	87.5	59.375	-1	-1	25	87.5	68.75	-1	-1	25	81.25	81.25	-1	-1	25	91.666666667	66.666666667	-1	-1	1	1	0	-1	-1	2	1	0	-1	-1	1	0.3333333333	0	-2	-2	1
164	1	3	2	27	28	28	-2	-2	15	14	14	-2	-2	50	43.75	90.625	-2	-2	43.75	43.75	93.75	-2	-2	56.25	43.75	75	-2	-2	50	41.666666667	83.333333333	-2	-2	1	1	1	-2	-2	1	1	1	-2	-2	0.5	1	0.5	-2	-2	1
166	1	3	2	28	30	-2	-2	28	18	15	-2	-2	17	75	96.875	-2	-2	75	93.75	93.75	-2	-2	93.75	43.75	87.5	-2	-2	81.25	58.333333333	91.666666667	-2	-2	91.666666667	0	1	-2	-2	1	2	0	-2	-2	0	0.2857142857	-7	-2	-2	-7	1
167	2	13	2	29	-1	-1	-1	-1	18	-1	-1	-1	-1	28.125	-1	-1	-1	-1	56.25	-1	-1	-1	-1	25	-1	-1	-1	-1	33.333333333	-1	-1	-1	-1	0	-1	-1	-1	-1	3	-1	-1	-1	-1	1	-2	-2	-2	-2	1
170	2	13	2	28	-2	28	-2	29	19	-2	19	-2	19	100	-2	68.75	-2	100	100	-2	56.25	-2	100	100	-2	75	-2	100	100	-2	83.333333333	-2	100	1	-2	0	-2	1	1	-2	0	-2	1	0.5	-2	0	-2	1	0
172	2	3	2	28	29	23	27	28	14	14	13	15	14	78.125	90.625	81.25	65.625	90.625	93.75	93.75	68.75	100	100	81.25	81.25	75	25	93.75	100	91.666666667	100	83.333333333	91.666666667	1	1	1	1	1	3	0	0	0	0	0.6	0	0	0	-7	1
173	2	3	2	17	-2	-2	-2	-2	17	-2	-2	-2	-2	40.625	-2	-2	-2	-2	75	-2	-2	-2	-2	37.5	-2	-2	-2	-2	33.333333333	-2	-2	-2	-2	1	-2	-2	-2	-2	2	-2	-2	-2	-2	1	-2	-2	-2	-2	1
174	2	3	2	28	32	30	30	30	17	18	17	18	17	62.5	87.5	100	87.5	75	81.25	100	100	100	100	81.25	87.5	100	62.5	50	91.666666667	83.333333333	100	100	50	1	1	1	1	1	3	0	0	0	0	1	0	0	0	0	1
179	2	3	2	25	23	37	27	31	19	27	25	13	19	75	78.125	93.75	90.625	37.5	100	81.25	100	100	75	56.25	62.5	37.5	87.5	31.25	75	50	100	100	33.333333333	0	1	1	1	1	0	3	0	0	0	-7	1	0	-7	-7	0
188	1	13	2	20	14	14	21	15	19	16	16	18	10	75	96.875	84.375	81.25	90.625	93.75	100	93.75	100	87.5	62.5	100	75	68.75	81.25	75	91.666666667	75	66.666666667	75	1	1	1	1	1	1	0	0	0	0	0.2	0	-7	0	-7	0
191	2	3	2	24	27	27	28	29	13	12	17	17	17	59.375	62.5	65.625	65.625	84.375	68.75	75	68.75	81.25	87.5	43.75	50	43.75	62.5	81.25	33.333333333	66.666666667	58.333333333	50	75	1	1	1	1	1	2	2	0	0	0	1	1	-7	-7	0	1
200	1	15	4	25	28	28	28	27	16	17	19	21	16	90.625	93.75	100	68.75	93.75	100	100	100	93.75	87.5	68.75	75	100	62.5	100	91.666666667	100	100	58.333333333	100	1	1	1	1	1	3	0	0	0	0	0.5	-7	0	0	0	1
216	2	13	2	30	29	-2	-2	-2	19	17	-2	-2	-2	50	78.125	-2	-2	-2	68.75	100	-2	-2	-2	37.5	62.5	-2	-2	-2	33.333333333	33.333333333	-2	-2	-2	1	1	-2	-2	-2	1	1	-2	-2	-2	1	1	-2	-2	-2	1
220	2	4	2	31	31	29	33	29	18	20	17	21	18	43.75	40.625	43.75	31.25	78.125	93.75	37.5	37.5	50	100	50	37.5	25	25	56.25	33.333333333	33.333333333	25	25	83.333333333	1	1	1	1	1	2	1	0	0	0	1	0.5	-7	-7	-7	1
230	1	3	2	30	27	30	-2	28	19	18	16	-2	16	43.75	50	40.625	-2	59.375	100	87.5	100	-2	87.5	12.5	25	43.75	-2	43.75	25	41.666666667	50	-2	66.666666667	0	1	1	-2	1	0	3	0	-2	0	-7	0.75	-7	-2	-7	0
235	2	3	2	28	30	28	28	28	21	20	21	16	19	31.25	46.875	34.375	31.25	40.625	25	62.5	31.25	43.75	81.25	18.75	25	18.75	25	25	16.666666667	25	41.666666667	25	33.333333333	1	1	1	1	1	4	3	3	0	0	1	0.75	1	0	0	1
237	1	3	2	27	29	29	32	29	17	15	17	17	17	75	53.125	56.25	50	43.75	75	87.5	87.5	100	100	62.5	37.5	68.75	43.75	50	83.333333333	75	83.333333333	66.666666667	66.666666667	1	1	1	1	1	2	1	0	0	0	1	0.3333333333	-7	-7	-7	0
238	2	14	2	32	35	-2	-2	-2	25	21	-2	-2	-2	37.5	56.25	-2	-2	-2	100	87.5	-2	-2	-2	75	31.25	-2	-2	-2	100	25	-2	-2	-2	1	1	-2	-2	-2	0	2	-2	-2	-2	0	0.6666666667	-2	-2	-2	0
247	2	3	2	29	30	28	28	28	21	21	21	21	19	6.25	18.75	3.125	6.25	0	31.25	43.75	31.25	37.5	0	0	6.25	0	18.75	0	33.333333333	16.666666667	0	0	0	0	0	0	0	0	0	0	0	0	0	-7	-7	-7	-7	-7	0
248	2	13	2	33	-2	28	-1	-1	17	-2	14	-1	-1	56.25	-2	87.5	-1	-1	100	-2	100	-1	-1	6.25	-2	62.5	-1	-1	100	-2	100	-1	-1	1	-2	1	-1	-1	4	-2	0	-1	-1	1	-2	-7	-2	-2	1
253	2	3	2	28	29	28	-2	28	15	15	15	-2	15	40.625	71.875	50	-2	53.125	75	62.5	56.25	-2	100	68.75	81.25	50	-2	68.75	100	91.666666667	58.333333333	-2	100	1	1	1	-2	1	1	1	2	-2	0	1	0.5	1	-2	0	1
256	1	13	2	31	-2	35	28	30	18	-2	18	17	20	43.75	-2	100	81.25	50	93.75	-2	100	100	50	31.25	-2	100	75	43.75	33.333333333	-2	100	83.333333333	33.333333333	1	-2	1	1	1	3	-2	1	1	1	1	-2	1	1	1	1
262	2	3	2	29	27	29	21	28	21	17	15	17	20	56.25	65.625	28.125	62.5	46.875	75	100	87.5	100	50	43.75	68.75	12.5	37.5	62.5	41.666666667	91.666666667	83.333333333	25	41.666666667	1	1	1	1	1	1	1	0	0	1	0.25	0.5	-7	-7	0.5	1
273	1	4	2	26	20	23	-2	-1	14	12	13	-2	-1	53.125	68.75	56.25	-2	-1	87.5	100	100	-2	-1	43.75	50	43.75	-2	-1	75	91.666666667	83.333333333	-2	-1	1	1	1	-2	-1	2	2	2	-2	-1	1	0.3333333333	1	-2	-2	1
275	2	4	2	33	30	28	29	28	18	19	15	17	16	84.375	25	59.375	34.375	40.625	100	100	100	50	87.5	50	12.5	50	18.75	25	83.333333333	33.333333333	66.666666667	33.333333333	100	1	1	1	1	1	3	0	0	0	0	0.75	0	0	-7	-7	1
281	2	14	2	30	29	30	26	28	18	20	17	16	14	46.875	43.75	65.625	84.375	87.5	93.75	62.5	68.75	100	93.75	31.25	62.5	81.25	81.25	68.75	58.333333333	83.333333333	75	58.333333333	91.666666667	0	0	0	0	0	3	2	0	0	0	1	1	-7	-7	-7	1
284	1	4	2	29	25	31	30	24	20	19	21	21	22	43.75	65.625	43.75	46.875	40.625	93.75	62.5	37.5	50	31.25	37.5	62.5	37.5	50	43.75	41.666666667	58.333333333	33.333333333	41.666666667	33.333333333	1	0	0	1	1	0	0	0	0	0	0	-7	-7	-7	-7	0
286	1	14	2	26	30	-2	-2	31	19	21	-2	-2	19	31.25	43.75	-2	-2	84.375	31.25	50	-2	-2	87.5	31.25	37.5	-2	-2	81.25	41.666666667	41.666666667	-2	-2	91.666666667	1	1	-2	-2	1	3	1	-2	-2	0	0.6	0.3333333333	-2	-2	-7	1
288	1	14	2	29	14	24	27	28	18	13	16	19	20	100	46.875	68.75	65.625	50	100	100	75	100	50	100	18.75	75	62.5	43.75	100	41.666666667	66.666666667	83.333333333	41.666666667	1	1	1	1	1	1	0	0	0	0	0.3333333333	0	-7	-7	-7	1
290	2	4	2	26	19	22	24	23	10	9	16	14	17	87.5	62.5	75	75	50	100	93.75	100	100	75	81.25	68.75	50	62.5	75	91.666666667	83.333333333	100	66.666666667	83.333333333	1	1	1	1	1	3	0	0	3	0	0.75	0	0	1	-7	1
291	2	4	2	29	-2	-2	-2	-2	16	-2	-2	-2	-2	46.875	-2	-2	-2	-2	75	-2	-2	-2	-2	50	-2	-2	-2	-2	41.666666667	-2	-2	-2	-2	0	-2	-2	-2	-2	1	-2	-2	-2	-2	1	-2	-2	-2	-2	1
294	2	14	2	30	28	29	28	31	16	15	14	16	21	53.125	81.25	43.75	59.375	71.875	100	100	75	75	81.25	56.25	100	43.75	37.5	87.5	75	100	41.666666667	50	66.666666667	0	0	1	1	1	3	2	0	0	0	1	1	0	0	-7	0
301	2	14	2	27	-2	-2	-2	-2	21	-2	-2	-2	-2	53.125	-2	-2	-2	-2	81.25	-2	-2	-2	-2	12.5	-2	-2	-2	-2	66.666666667	-2	-2	-2	-2	0	-2	-2	-2	-2	3	-2	-2	-2	-2	0.5	-2	-2	-2	-2	1
324	2	26	6	35	31	32	31	31	19	18	20	20	21	68.75	50	56.25	59.375	53.125	31.25	68.75	68.75	93.75	62.5	43.75	18.75	43.75	62.5	50	33.333333333	33.333333333	50	50	41.666666667	1	0	0	1	0	4	1	0	0	0	1	1	0	0	-7	1
325	2	4	2	27	37	30	30	35	16	19	21	14	21	62.5	81.25	21.875	100	100	56.25	100	93.75	100	100	50	87.5	12.5	100	100	50	100	33.333333333	100	100	1	1	1	1	1	3	0	0	0	0	1	0	0	-7	-7	1
328	2	14	2	30	25	-2	-2	28	14	16	-2	-2	19	68.75	65.625	-2	-2	81.25	100	100	-2	-2	100	87.5	62.5	-2	-2	50	75	83.333333333	-2	-2	66.666666667	1	1	-2	-2	1	1	1	-2	-2	0	1	1	-2	-2	0	1
334	2	14	2	29	-1	-1	-1	-1	19	-1	-1	-1	-1	56.25	-1	-1	-1	-1	62.5	-1	-1	-1	-1	18.75	-1	-1	-1	-1	58.333333333	-1	-1	-1	-1	1	-1	-1	-1	-1	1	-1	-1	-1	-1	1	-2	-2	-2	-2	1
335	1	14	2	37	-1	-1	-1	-1	19	-1	-1	-1	-1	62.5	-1	-1	-1	-1	93.75	-1	-1	-1	-1	31.25	-1	-1	-1	-1	66.666666667	-1	-1	-1	-1	1	-1	-1	-1	-1	1	-1	-1	-1	-1	0.1428571429	-2	-2	-2	-2	1
344	2	14	2	28	26	28	-2	-2	15	14	15	-2	-2	65.625	53.125	100	-2	-2	93.75	93.75	100	-2	-2	75	62.5	100	-2	-2	66.666666667	50	100	-2	-2	1	1	1	-2	-2	3	1	1	-2	-2	1	0.5	1	-2	-2	1
375	2	4	2	28	17	21	20	24	20	12	13	14	15	68.75	96.875	90.625	53.125	90.625	81.25	100	100	81.25	100	68.75	87.5	93.75	31.25	93.75	58.333333333	100	100	25	100	1	1	1	1	1	0	0	0	0	0	0	-7	0	0	-7	0
382	2	4	2	30	28	23	28	27	15	15	14	19	15	65.625	53.125	81.25	68.75	100	81.25	81.25	100	100	100	56.25	37.5	81.25	37.5	100	100	41.666666667	91.666666667	41.666666667	100	0	1	1	1	1	2	0	0	0	0	1	-7	0	-7	0	1
383	1	14	2	34	-1	-1	-1	-1	21	-1	-1	-1	-1	53.125	-1	-1	-1	-1	100	-1	-1	-1	-1	37.5	-1	-1	-1	-1	83.333333333	-1	-1	-1	-1	1	-1	-1	-1	-1	1	-1	-1	-1	-1	0.25	-2	-2	-2	-2	1
387	2	4	2	28	28	28	28	29	18	17	19	15	18	78.125	62.5	100	68.75	53.125	100	93.75	100	100	68.75	75	50	100	56.25	31.25	100	58.333333333	100	66.666666667	33.333333333	1	1	1	1	1	1	0	0	0	0	1	0	0	0	-7	1
389	2	9	5	29	29	-1	-1	-1	17	17	-1	-1	-1	100	65.625	-1	-1	-1	100	100	-1	-1	-1	100	43.75	-1	-1	-1	100	58.333333333	-1	-1	-1	1	1	-1	-1	-1	6	0	-1	-1	-1	1	-7	-2	-2	-2	1
392	2	14	2	32	24	30	33	30	16	20	17	20	18	50	37.5	50	100	75	100	100	100	100	100	62.5	75	56.25	100	62.5	75	100	50	100	100	0	0	1	1	1	2	0	0	0	0	0.5	0	0	-7	-7	0
395	2	14	2	31	-2	36	-2	29	15	-2	18	-2	17	50	-2	65.625	-2	100	100	-2	100	-2	100	56.25	-2	75	-2	100	58.333333333	-2	50	-2	100	0	-2	1	-2	1	0	-2	0	-2	0	0	-2	0	-2	-7	0
397	2	29	7	32	-1	-1	-1	-1	24	-1	-1	-1	-1	71.875	-1	-1	-1	-1	81.25	-1	-1	-1	-1	75	-1	-1	-1	-1	75	-1	-1	-1	-1	1	-1	-1	-1	-1	2	-1	-1	-1	-1	0.4	-2	-2	-2	-2	1
400	2	14	2	29	-2	-2	-2	-2	14	-2	-2	-2	-2	100	-2	-2	-2	-2	100	-2	-2	-2	-2	75	-2	-2	-2	-2	100	-2	-2	-2	-2	0	-2	-2	-2	-2	1	-2	-2	-2	-2	1	-2	-2	-2	-2	1
402	2	4	2	39	-2	-2	-2	-2	18	-2	-2	-2	-2	84.375	-2	-2	-2	-2	100	-2	-2	-2	-2	87.5	-2	-2	-2	-2	75	-2	-2	-2	-2	0	-2	-2	-2	-2	0	-2	-2	-2	-2	0	-2	-2	-2	-2	0
404	1	4	2	29	29	29	29	28	17	15	16	15	16	100	100	100	100	81.25	100	100	100	100	100	100	100	100	100	43.75	100	100	100	100	66.666666667	1	1	1	1	1	2	0	0	0	0	0.4	-7	0	-7	-7	1
405	1	4	2	26	29	25	30	30	21	22	19	22	20	65.625	46.875	62.5	59.375	56.25	81.25	75	100	87.5	68.75	68.75	50	87.5	75	50	75	50	100	83.333333333	75	1	1	1	1	1	2	2	0	1	0	0.2222222222	0.5	0	0.3333333333	-7	1
418	2	4	2	28	25	28	29	35	15	15	14	16	20	0	25	25	15.625	12.5	56.25	62.5	25	37.5	43.75	0	25	25	6.25	6.25	0	50	25	8.3333333333	8.3333333333	1	1	1	1	0	1	0	0	0	0	1	-7	-7	-7	-7	1
422	1	3	2	27	35	28	29	30	21	21	19	20	21	31.25	56.25	28.125	37.5	37.5	62.5	100	43.75	56.25	62.5	37.5	37.5	37.5	31.25	25	41.666666667	83.333333333	33.333333333	41.666666667	25	1	1	1	1	1	3	0	2	2	1	0.75	-7	1	1	1	0
426	1	11	3	29	29	25	30	28	16	21	16	21	18	100	87.5	100	28.125	62.5	50	100	100	50	68.75	100	87.5	100	6.25	75	100	83.333333333	100	16.666666667	75	1	1	1	1	1	1	0	0	0	0	0.2	0	-7	0	0	1
432	1	5	3	26	28	29	29	-2	16	14	14	14	-2	100	90.625	100	100	-2	100	75	100	100	-2	100	100	100	100	-2	100	100	100	100	-2	1	1	1	1	-2	1	1	0	0	-2	0.25	1	-7	-7	-2	0
434	2	11	3	29	28	29	29	34	20	15	16	20	21	25	81.25	56.25	50	68.75	50	100	68.75	50	75	25	62.5	43.75	50	62.5	33.333333333	66.666666667	41.666666667	50	83.333333333	1	1	1	1	1	2	2	2	0	3	0.6666666667	0.5	1	0	1	1
438	2	5	3	26	31	32	30	30	21	21	21	18	20	53.125	50	21.875	87.5	53.125	93.75	93.75	43.75	100	75	43.75	25	12.5	62.5	50	50	41.666666667	16.666666667	100	66.666666667	0	1	1	1	1	0	0	0	0	0	0	-7	-7	-7	-7	0
439	2	5	3	29	22	28	28	27	16	20	19	18	18	100	87.5	87.5	100	100	100	100	100	100	100	75	100	100	75	75	100	100	100	66.666666667	100	1	1	1	1	1	1	0	0	0	0	1	0	0	-7	0	1
440	1	5	3	21	21	-2	-2	24	18	14	-2	-2	19	34.375	34.375	-2	-2	68.75	50	43.75	-2	-2	75	31.25	50	-2	-2	56.25	33.333333333	25	-2	-2	50	1	1	-2	-2	1	1	1	-2	-2	1	0.3333333333	0.5	-2	-2	1	0
450	2	11	3	14	17	19	29	17	21	20	15	22	22	100	100	100	56.25	100	100	100	100	100	100	100	100	93.75	37.5	100	100	100	100	50	100	1	1	1	1	1	2	0	0	0	0	0.6666666667	0	0	-7	-7	1
459	2	5	3	30	-1	-1	-1	-1	18	-1	-1	-1	-1	40.625	-1	-1	-1	-1	87.5	-1	-1	-1	-1	37.5	-1	-1	-1	-1	50	-1	-1	-1	-1	0	-1	-1	-1	-1	2	-1	-1	-1	-1	0.4	-2	-2	-2	-2	0
462	2	5	3	28	29	29	31	-1	18	15	17	17	-1	53.125	59.375	65.625	81.25	-1	81.25	93.75	81.25	100	-1	43.75	43.75	25	62.5	-1	25	83.333333333	25	83.333333333	-1	1	1	1	1	-1	1	0	0	1	-1	0.5	0	0	0.25	-2	0
467	1	11	3	30	29	30	28	28	21	17	17	15	18	50	31.25	100	43.75	50	87.5	56.25	100	87.5	81.25	56.25	43.75	100	43.75	31.25	83.333333333	33.333333333	100	41.666666667	33.333333333	1	1	1	1	1	3	0	0	0	0	0.5	-7	-7	-7	-7	1
468	2	5	3	34	37	28	-2	31	21	22	21	-2	21	6.25	50	100	-2	43.75	37.5	87.5	100	-2	75	12.5	18.75	100	-2	56.25	0	25	100	-2	41.666666667	0	1	1	-2	1	1	0	1	-2	0	1	-7	0.5	-2	-7	1
477	2	11	3	27	25	25	25	25	14	17	15	15	15	81.25	93.75	59.375	68.75	81.25	100	100	62.5	100	100	75	100	50	43.75	68.75	91.666666667	100	75	50	100	0	1	1	1	1	3	4	2	3	2	0.6	0.8	0.6666666667	0.75	1	1
482	2	11	3	28	30	29	28	28	14	20	14	17	14	84.375	37.5	65.625	75	62.5	93.75	62.5	100	87.5	87.5	81.25	37.5	56.25	43.75	50	100	41.666666667	58.333333333	66.666666667	58.333333333	0	1	1	1	1	3	1	0	0	0	1	1	-7	-7	0	1
488	2	11	3	38	-2	-2	-2	-2	20	-2	-2	-2	-2	59.375	-2	-2	-2	-2	93.75	-2	-2	-2	-2	75	-2	-2	-2	-2	91.666666667	-2	-2	-2	-2	0	-2	-2	-2	-2	3	-2	-2	-2	-2	0.75	-2	-2	-2	-2	1
493	1	5	3	29	28	25	28	29	20	17	20	20	19	65.625	59.375	40.625	40.625	75	87.5	87.5	75	56.25	100	75	37.5	37.5	37.5	62.5	100	66.666666667	58.333333333	41.666666667	66.666666667	1	1	1	1	1	4	4	0	2	0	0.4	0.5714285714	0	1	-7	1
500	2	5	3	20	25	-1	-1	-1	15	15	-1	-1	-1	93.75	87.5	-1	-1	-1	100	100	-1	-1	-1	100	87.5	-1	-1	-1	100	100	-1	-1	-1	1	1	-1	-1	-1	2	0	-1	-1	-1	1	-7	-2	-2	-2	1
506	1	6	3	31	-2	-2	-1	-1	18	-2	-2	-1	-1	50	-2	-2	-1	-1	100	-2	-2	-1	-1	25	-2	-2	-1	-1	33.333333333	-2	-2	-1	-1	1	-2	-2	-1	-1	1	-2	-2	-1	-1	0.5	-2	-2	-2	-2	1
508	2	6	3	29	22	20	26	30	21	22	14	21	18	25	31.25	43.75	34.375	43.75	25	56.25	68.75	43.75	50	25	43.75	50	31.25	37.5	25	41.666666667	50	41.666666667	50	1	1	1	1	1	1	4	0	2	0	0.5	0.6666666667	-7	0.5	-7	0
511	2	6	3	32	30	31	23	30	20	20	18	17	18	93.75	100	100	100	100	93.75	100	100	100	100	93.75	100	100	100	100	91.666666667	100	100	100	100	0	0	1	1	0	1	0	0	0	0	0.5	-7	-7	-7	-7	0
512	2	6	3	32	31	30	31	30	22	20	21	21	21	87.5	87.5	31.25	56.25	100	93.75	100	43.75	81.25	100	68.75	87.5	43.75	43.75	100	100	91.666666667	66.666666667	50	100	0	1	1	1	1	0	0	0	0	0	0	0	-7	-7	0	0
514	2	11	3	36	29	-2	-2	-2	21	14	-2	-2	-2	100	84.375	-2	-2	-2	100	100	-2	-2	-2	100	100	-2	-2	-2	100	75	-2	-2	-2	1	1	-2	-2	-2	3	1	-2	-2	-2	0.75	0.25	-2	-2	-2	1
517	2	6	3	29	26	27	-2	29	19	16	20	-2	20	84.375	62.5	59.375	-2	75	100	100	87.5	-2	100	87.5	81.25	75	-2	100	100	91.666666667	75	-2	100	1	1	1	-2	1	2	2	0	-2	0	0.6666666667	0.6666666667	0	-2	0	1
518	2	6	3	28	28	28	28	28	17	21	16	20	21	59.375	100	100	50	68.75	93.75	100	100	87.5	100	43.75	100	100	37.5	50	50	100	100	41.666666667	50	1	1	1	1	1	3	1	0	0	0	0.6	0.25	0	0	0	1
535	2	12	3	36	31	33	29	28	21	20	19	24	20	31.25	37.5	100	40.625	34.375	25	62.5	100	62.5	25	37.5	25	100	31.25	37.5	25	33.333333333	100	33.333333333	41.666666667	1	1	1	1	1	3	0	0	0	0	1	-7	0	-7	-7	1
542	1	6	3	33	-1	-1	-1	-1	21	-1	-1	-1	-1	28.125	-1	-1	-1	-1	93.75	-1	-1	-1	-1	12.5	-1	-1	-1	-1	0	-1	-1	-1	-1	1	-1	-1	-1	-1	3	-1	-1	-1	-1	1	-2	-2	-2	-2	1
544	1	6	3	31	28	-2	-2	-2	17	21	-2	-2	-2	100	46.875	-2	-2	-2	100	93.75	-2	-2	-2	100	25	-2	-2	-2	83.333333333	41.666666667	-2	-2	-2	1	1	-2	-2	-2	1	2	-2	-2	-2	0.25	1	-2	-2	-2	1
553	2	6	3	30	27	-2	29	-2	17	15	-2	19	-2	93.75	90.625	-2	50	-2	75	100	-2	93.75	-2	100	68.75	-2	50	-2	100	100	-2	58.333333333	-2	1	0	-2	1	-2	1	2	-2	0	-2	1	1	-2	-7	-2	1
554	2	12	3	31	-2	28	30	31	15	-2	20	17	17	81.25	-2	87.5	100	100	75	-2	81.25	100	100	100	-2	87.5	100	100	100	-2	83.333333333	100	100	1	-2	1	1	1	0	-2	0	0	0	0	-2	0	-7	-7	0
556	1	12	3	20	22	28	29	27	26	17	18	18	16	62.5	59.375	68.75	46.875	81.25	93.75	81.25	100	75	100	56.25	31.25	56.25	31.25	43.75	75	50	50	41.666666667	58.333333333	1	1	1	1	1	1	2	1	1	1	1	0.5	1	1	1	1
561	1	15	4	29	-1	-1	-1	-1	21	-1	-1	-1	-1	12.5	-1	-1	-1	-1	100	-1	-1	-1	-1	25	-1	-1	-1	-1	66.666666667	-1	-1	-1	-1	1	-1	-1	-1	-1	2	-1	-1	-1	-1	1	-2	-2	-2	-2	1
562	2	12	3	31	28	31	27	27	21	21	20	20	20	56.25	56.25	65.625	78.125	62.5	68.75	68.75	100	87.5	87.5	50	56.25	62.5	68.75	43.75	58.333333333	58.333333333	83.333333333	66.666666667	50	1	1	1	1	1	3	2	2	2	1	1	1	0.3333333333	1	1	1
563	2	6	3	25	23	-1	-1	-1	25	18	-1	-1	-1	75	81.25	-1	-1	-1	100	100	-1	-1	-1	75	93.75	-1	-1	-1	75	100	-1	-1	-1	0	1	-1	-1	-1	6	1	-1	-1	-1	0.8571428571	0.5	-2	-2	-2	1
564	2	12	3	34	-1	-1	-1	-1	18	-1	-1	-1	-1	53.125	-1	-1	-1	-1	81.25	-1	-1	-1	-1	62.5	-1	-1	-1	-1	75	-1	-1	-1	-1		-1	-1	-1	-1	2	-1	-1	-1	-1	0.5	-2	-2	-2	-2	1
565	1	11	3	28	-1	-1	-1	-1	15	-1	-1	-1	-1	81.25	-1	-1	-1	-1	93.75	-1	-1	-1	-1	56.25	-1	-1	-1	-1	83.333333333	-1	-1	-1	-1	1	-1	-1	-1	-1	2	-1	-1	-1	-1	1	-2	-2	-2	-2	1
581	2	12	3	30	28	29	29	28	19	20	16	19	21	34.375	50	40.625	53.125	53.125	31.25	68.75	43.75	87.5	75	31.25	43.75	43.75	43.75	31.25	33.333333333	33.333333333	50	50	25	1	1	1	1	1	1	0	0	0	1	1	-7	0	0	0.5	0
587	1	12	3	28	28	28	29	29	18	17	17	19	20	6.25	9.375	56.25	50	43.75	87.5	68.75	100	81.25	56.25	25	18.75	37.5	56.25	43.75	33.333333333	58.333333333	66.666666667	75	66.666666667	1	1	1	1	1	0	0	0	0	0	0	-7	-7	-7	-7	0
593	2	12	3	31	-1	-1	-1	-1	21	-1	-1	-1	-1	56.25	-1	-1	-1	-1	75	-1	-1	-1	-1	43.75	-1	-1	-1	-1	66.666666667	-1	-1	-1	-1	1	-1	-1	-1	-1	3	-1	-1	-1	-1	1	-2	-2	-2	-2	1
599	2	6	3	21	29	31	25	30	13	14	20	21	20	18.75	43.75	28.125	62.5	53.125	87.5	75	50	81.25	81.25	43.75	62.5	12.5	37.5	43.75	66.666666667	66.666666667	50	50	50	1	1	1	1	1	2	0	2	1	0	0.4	0	1	0.5	0	1
600	2	6	3	27	28	30	30	28	18	21	20	21	20	100	100	100	81.25	75	100	100	100	100	100	100	87.5	100	62.5	75	100	100	100	100	83.333333333	1	1	1	1	1	2	0	0	0	0	0.2857142857	0	-7	-7	-7	1
603	2	12	3	29	-1	-1	-1	-1	16	-1	-1	-1	-1	100	-1	-1	-1	-1	100	-1	-1	-1	-1	100	-1	-1	-1	-1	100	-1	-1	-1	-1	1	-1	-1	-1	-1	2	-1	-1	-1	-1	0.6666666667	-2	-2	-2	-2	0
605	2	7	4	27	16	28	29	31	17	12	15	20	17	43.75	28.125	50	40.625	40.625	87.5	43.75	100	93.75	43.75	43.75	43.75	62.5	43.75	31.25	66.666666667	50	83.333333333	41.666666667	50	0	0	1	1	1	2	2	0	0	0	1	1	-7	0	-7	1
609	2	12	3	29	24	28	29	28	19	21	19	20	15	46.875	71.875	71.875	53.125	78.125	43.75	68.75	75	75	87.5	75	50	43.75	50	87.5	83.333333333	58.333333333	75	50	100	0	1	1	1	1	3	1	6	1	1	0.75	0.5	1	1	0.5	1
612	2	12	3	30	27	32	31	28	16	22	20	21	19	65.625	37.5	62.5	53.125	21.875	75	93.75	75	87.5	50	62.5	6.25	50	37.5	0	58.333333333	16.666666667	66.666666667	41.666666667	25	0	1	1	1	1	1	0	0	0	0	0.5	-7	-7	-7	-7	1
613	2	11	3	31	29	30	29	28	18	20	18	19	18	59.375	59.375	87.5	53.125	40.625	81.25	87.5	100	62.5	87.5	50	50	81.25	56.25	31.25	33.333333333	50	83.333333333	58.333333333	33.333333333	1	1	1	1	1	3	0	0	0	0	1	-7	-7	-7	0	1
616	2	12	3	30	29	27	29	29	14	17	14	15	21	34.375	43.75	62.5	50	34.375	93.75	81.25	100	75	68.75	56.25	31.25	56.25	62.5	18.75	100	100	83.333333333	75	25	0	1	1	1	1	2	1	2	1	0	0.6666666667	1	0.6666666667	1	-7	1
622	2	14	2	30	24	-1	-1	-1	21	24	-1	-1	-1	81.25	100	-1	-1	-1	93.75	100	-1	-1	-1	93.75	100	-1	-1	-1	100	100	-1	-1	-1	0	1	-1	-1	-1	2	2	-1	-1	-1	0.6666666667	0.3333333333	-2	-2	-2	1
627	2	5	3	25	24	26	26	28	15	16	18	17	19	75	68.75	50	56.25	53.125	100	100	87.5	87.5	62.5	37.5	62.5	50	37.5	37.5	83.333333333	100	41.666666667	50	50	1	1	1	1	1	2	0	1	0	0	1	-7	1	0	0	1
628	2	6	3	28	-2	27	19	-2	17	-2	14	15	-2	56.25	-2	87.5	87.5	-2	93.75	-2	100	100	-2	31.25	-2	81.25	93.75	-2	50	-2	100	100	-2	0	-2	0	0	-2	5	-2	0	1	-2	1	-2	-7	1	-2	0
639	2	6	3	31	26	29	26	28	15	16	17	17	15	46.875	46.875	59.375	53.125	81.25	87.5	87.5	87.5	75	100	37.5	37.5	43.75	37.5	50	66.666666667	58.333333333	66.666666667	58.333333333	50	1	1	1	1	1	3	2	4	1	1	1	0.6666666667	0.8	0.5	1	1
643	1	4	2	28	28	28	-2	-2	20	16	18	-2	-2	90.625	93.75	37.5	-2	-2	100	81.25	87.5	-2	-2	100	62.5	37.5	-2	-2	100	83.333333333	41.666666667	-2	-2	1	1	1	-2	-2	2	0	0	-2	-2	0.2857142857	0	-7	-2	-2	0
647	2	12	3	32	27	24	30	28	17	15	18	20	15	40.625	56.25	56.25	34.375	50	75	81.25	100	93.75	75	37.5	43.75	62.5	31.25	31.25	25	33.333333333	83.333333333	25	33.333333333	1	1	1	1	1	0	0	0	0	0	0	-7	-7	0	0	0
648	2	7	4	30	28	30	31	29	18	19	17	22	20	31.25	0	37.5	31.25	28.125	25	0	25	81.25	56.25	37.5	0	25	25	31.25	50	0	25	41.666666667	16.666666667	1	1	1	1	1	2	0	0	0	0	0.6666666667	-7	0	-7	0	1
649	2	7	4	27	29	28	28	28	18	14	14	14	14	96.875	59.375	90.625	75	75	100	75	87.5	75	75	100	43.75	87.5	75	75	100	58.333333333	91.666666667	75	75	1	1	1	1	1	4	1	3	3	1	0.8	0.3333333333	0.5	1	0.25	1
653	2	15	4	32	-1	-1	-1	-1	24	-1	-1	-1	-1	25	-1	-1	-1	-1	37.5	-1	-1	-1	-1	25	-1	-1	-1	-1	33.333333333	-1	-1	-1	-1	1	-1	-1	-1	-1	0	-1	-1	-1	-1	0	-2	-2	-2	-2	0
658	2	7	4	30	-2	28	28	-2	20	-2	15	16	-2	34.375	-2	68.75	59.375	-2	100	-2	100	100	-2	12.5	-2	43.75	37.5	-2	50	-2	83.333333333	50	-2	1	-2	1	1	-2	8	-2	0	0	-2	1	-2	-7	-7	-2	1
660	2	7	4	28	22	22	20	28	18	21	22	19	19	37.5	50	46.875	34.375	59.375	75	81.25	87.5	68.75	75	25	37.5	56.25	6.25	62.5	41.666666667	50	41.666666667	41.666666667	66.666666667	0	1	1	1	1	7	2	1	1	0	1	1	1	1	0	1
661	2	7	4	30	24	28	29	25	21	21	19	20	15	100	90.625	84.375	53.125	56.25	100	100	87.5	100	75	100	100	81.25	43.75	62.5	100	100	75	41.666666667	66.666666667	1	1	1	1	1	2	2	0	0	0	0.6666666667	0.5	0	-7	-7	1
665	2	7	4	29	28	30	30	31	18	21	16	21	21	56.25	81.25	100	43.75	100	87.5	100	100	100	100	62.5	87.5	100	31.25	100	66.666666667	83.333333333	100	50	100	1	1	1	1	1	1	0	0	0	0	1	0	-7	0	-7	1
666	2	15	4	35	37	30	28	33	20	17	19	20	16	59.375	81.25	43.75	59.375	93.75	43.75	81.25	43.75	68.75	100	68.75	81.25	37.5	56.25	87.5	66.666666667	50	25	41.666666667	100	1	1	1	1	1	1	1	0	0	0	0.5	1	-7	-7	0	1
668	2	7	4	30	26	-1	-1	-1	17	16	-1	-1	-1	62.5	75	-1	-1	-1	100	100	-1	-1	-1	62.5	62.5	-1	-1	-1	75	100	-1	-1	-1	1	1	-1	-1	-1	2	1	-1	-1	-1	1	1	-2	-2	-2	1
670	2	7	4	31	-1	-1	-1	-1	17	-1	-1	-1	-1	50	-1	-1	-1	-1	81.25	-1	-1	-1	-1	25	-1	-1	-1	-1	41.666666667	-1	-1	-1	-1	1	-1	-1	-1	-1	5	-1	-1	-1	-1	0.625	-2	-2	-2	-2	1
672	2	7	4	30	21	24	-2	-2	21	14	18	-2	-2	43.75	50	68.75	-2	-2	81.25	100	100	-2	-2	62.5	62.5	37.5	-2	-2	66.666666667	100	83.333333333	-2	-2	1	1	1	-2	-2	1	0	0	-2	-2	0.5	0	0	-2	-2	1
675	1	7	4	32	28	30	30	28	18	16	15	15	18	100	100	100	100	59.375	100	100	100	100	100	100	100	100	100	62.5	100	100	100	100	66.666666667	1	1	1	1	1	1	0	0	0	0	0.25	-7	-7	-7	0	1
678	1	7	4	32	28	25	27	28	21	19	15	17	17	84.375	75	78.125	93.75	81.25	62.5	75	93.75	100	100	75	75	75	93.75	62.5	100	75	83.333333333	91.666666667	75	1	0	1	0	1	2	0	0	0	0	0.6666666667	-7	-7	-7	-7	1
679	2	7	4	37	-2	27	-1	-1	21	-2	20	-1	-1	100	-2	62.5	-1	-1	87.5	-2	68.75	-1	-1	100	-2	62.5	-1	-1	100	-2	83.333333333	-1	-1	1	-2	1	-1	-1	2	-2	0	-1	-1	1	-2	-7	-2	-2	0
681	2	15	4	29	-2	29	29	30	18	-2	19	14	20	46.875	-2	68.75	53.125	59.375	25	-2	87.5	43.75	93.75	31.25	-2	50	56.25	50	33.333333333	-2	50	58.333333333	50	1	-2	1	1	1	2	-2	0	0	0	1	-2	-7	-7	0	1
689	2	7	4	34	35	31	31	32	22	17	19	20	19	46.875	43.75	62.5	100	56.25	50	75	75	100	81.25	50	31.25	37.5	100	50	58.333333333	33.333333333	50	100	50	0	0	0	0	0	3	0	1	2	1	0.75	0	1	1	1	1
694	2	7	4	33	27	28	-2	-2	17	16	18	-2	-2	62.5	65.625	56.25	-2	-2	50	87.5	62.5	-2	-2	75	43.75	43.75	-2	-2	58.333333333	66.666666667	33.333333333	-2	-2	1	1	1	-2	-2	2	0	0	-2	-2	0.6666666667	0	0	-2	-2	1
703	2	7	4	31	29	30	29	30	21	19	18	20	20	84.375	100	62.5	43.75	75	93.75	100	87.5	93.75	100	68.75	100	62.5	50	62.5	66.666666667	100	83.333333333	41.666666667	83.333333333	1	1	1	1	1	4	1	0	0	0	0.8	1	0	0	-7	1
707	2	7	4	29	30	31	30	29	21	21	21	18	19	21.875	56.25	40.625	56.25	43.75	100	100	81.25	81.25	75	43.75	81.25	43.75	50	43.75	91.666666667	66.666666667	41.666666667	50	33.333333333	1	1	1	1	1	1	0	1	0	0	0.3333333333	0	1	-7	-7	1
708	2	7	4	36	-1	-1	-1	-1	21	-1	-1	-1	-1	28.125	-1	-1	-1	-1	81.25	-1	-1	-1	-1	31.25	-1	-1	-1	-1	50	-1	-1	-1	-1	1	-1	-1	-1	-1	2	-1	-1	-1	-1	1	-2	-2	-2	-2	1
709	2	7	4	30	30	34	36	34	20	20	21	20	20	21.875	59.375	46.875	50	40.625	43.75	68.75	75	56.25	50	25	37.5	56.25	50	37.5	16.666666667	41.666666667	75	50	33.333333333	0	1	1	1	1	3	0	0	0	0	1	0	-7	0	0	1
710	2	6	3	32	30	-2	-2	-2	15	14	-2	-2	-2	87.5	53.125	-2	-2	-2	87.5	75	-2	-2	-2	100	56.25	-2	-2	-2	91.666666667	58.333333333	-2	-2	-2	1	1	-2	-2	-2	3	2	-2	-2	-2	0.6	1	-2	-2	-2	1
712	2	7	4	32	28	30	31	28	20	20	20	20	18	100	53.125	87.5	87.5	53.125	100	87.5	100	100	81.25	100	37.5	75	62.5	50	100	83.333333333	83.333333333	100	50	1	1	1	1	1	1	2	2	2	1	0.3333333333	0.5	0.6666666667	1	1	1
713	2	7	4	31	17	28	25	28	14	9	14	13	18	96.875	100	100	90.625	93.75	100	100	100	100	100	93.75	100	100	81.25	87.5	100	100	100	100	100	1	1	1	1	1	1	1	2	1	1	1	0.5	0.6666666667	1	0.5	1
714	2	7	4	33	26	31	30	30	21	19	20	21	19	68.75	37.5	31.25	59.375	40.625	87.5	75	56.25	81.25	43.75	43.75	50	31.25	50	43.75	75	50	33.333333333	41.666666667	50	1	1	1	1	1	1	0	1	1	1	0.5	0	1	0.5	1	0
715	2	7	4	30	24	23	21	26	16	14	12	16	15	81.25	56.25	40.625	40.625	53.125	100	75	56.25	75	87.5	43.75	31.25	68.75	50	37.5	50	58.333333333	83.333333333	50	58.333333333	0	1	1	1	1	2	3	2	1	1	0.6666666667	0.75	0.6666666667	1	1	1
716	1	7	4	31	30	29	29	31	18	21	18	19	18	43.75	34.375	40.625	50	40.625	75	87.5	62.5	81.25	62.5	81.25	37.5	37.5	37.5	31.25	33.333333333	50	41.666666667	41.666666667	25	1	1	1	1	1	2	0	0	0	0	0.6666666667	0	-7	0	0	1
723	2	7	4	29	29	-2	-2	-2	20	16	-2	-2	-2	0	84.375	-2	-2	-2	0	100	-2	-2	-2	0	62.5	-2	-2	-2	0	58.333333333	-2	-2	-2	1	1	-2	-2	-2	2	0	-2	-2	-2	1	0	-2	-2	-2	1
724	1	7	4	31	31	29	30	28	21	21	21	19	19	46.875	56.25	53.125	46.875	43.75	100	87.5	62.5	75	50	56.25	37.5	50	37.5	31.25	83.333333333	16.666666667	66.666666667	41.666666667	25	0	1	1	0	1	2	1	0	0	0	0.4	0.3333333333	-7	-7	-7	1
726	2	7	4	30	32	32	29	30	19	17	15	20	15	50	90.625	100	40.625	62.5	93.75	100	100	93.75	100	43.75	56.25	100	31.25	37.5	75	83.333333333	100	58.333333333	58.333333333	1	1	1	1	1	2	3	1	2	0	0.6666666667	1	1	1	-7	1
727	2	7	4	29	34	31	30	31	17	21	19	16	15	87.5	43.75	21.875	25	40.625	100	93.75	50	43.75	50	100	6.25	31.25	37.5	37.5	75	16.666666667	33.333333333	33.333333333	33.333333333	0	1	1	1	1	1	4	2	3	0	1	1	1	1	-7	1
729	1	7	4	29	31	-1	-1	-1	20	21	-1	-1	-1	100	68.75	-1	-1	-1	100	87.5	-1	-1	-1	93.75	37.5	-1	-1	-1	91.666666667	66.666666667	-1	-1	-1	1	1	-1	-1	-1	0	2	-1	-1	-1	0	0.6666666667	-2	-2	-2	0
731	2	7	4	32	35	-1	-1	-1	21	21	-1	-1	-1	100	34.375	-1	-1	-1	100	81.25	-1	-1	-1	100	31.25	-1	-1	-1	100	41.666666667	-1	-1	-1	0	0	-1	-1	-1	6	0	-1	-1	-1	0.6	-7	-2	-2	-2	1
736	2	7	4	32	31	29	29	28	23	19	21	19	21	50	93.75	43.75	75	53.125	75	100	81.25	87.5	68.75	31.25	56.25	56.25	62.5	50	58.333333333	100	50	66.666666667	50	0	1	1	1	1	1	0	1	0	0	0.3333333333	-7	1	-7	0	1
738	2	7	4	41	39	36	31	36	19	21	19	19	20	56.25	62.5	59.375	81.25	87.5	93.75	100	81.25	75	100	43.75	37.5	43.75	50	93.75	50	83.333333333	50	83.333333333	100	0	1	1	1	1	3	2	0	0	0	0.75	1	0	-7	-7	1
742	2	7	4	34	29	29	29	28	19	16	18	20	15	93.75	100	100	43.75	87.5	87.5	100	100	87.5	100	100	87.5	100	43.75	43.75	100	100	100	41.666666667	66.666666667	1	1	1	1	1	1	1	1	0	2	1	0.5	0.5	0	1	1
747	2	7	4	30	32	30	29	28	15	16	14	20	20	71.875	100	78.125	46.875	28.125	100	100	87.5	81.25	43.75	75	100	100	43.75	25	83.333333333	100	75	50	33.333333333	1	1	1	1	1	1	0	0	1	0	0.5	0	-7	0.5	-7	1
750	2	7	4	28	28	26	28	28	18	15	14	15	14	93.75	87.5	81.25	75	68.75	93.75	100	100	100	87.5	100	100	87.5	87.5	75	100	100	100	83.333333333	100	1	1	1	1	1	3	1	0	1	0	1	0.5	0	1	0	1
754	2	7	4	27	28	27	-1	-1	25	19	15	-1	-1	100	59.375	100	-1	-1	100	100	100	-1	-1	100	31.25	100	-1	-1	100	41.666666667	100	-1	-1	0	1	1	-1	-1	1	0	1	-1	-1	0.5	-7	0.5	-2	-2	1
761	1	7	4	31	32	27	31	32	20	20	22	21	19	59.375	59.375	71.875	59.375	43.75	81.25	87.5	93.75	87.5	56.25	56.25	31.25	62.5	37.5	75	100	75	91.666666667	41.666666667	83.333333333	1	1	1	1	1	1	2	1	0	0	1	0.6666666667	0.5	0	0	0
762	2	7	4	26	-1	-1	-1	-1	23	-1	-1	-1	-1	68.75	-1	-1	-1	-1	75	-1	-1	-1	-1	50	-1	-1	-1	-1	66.666666667	-1	-1	-1	-1	1	-1	-1	-1	-1	3	-1	-1	-1	-1	0.75	-2	-2	-2	-2	1
764	2	7	4	27	25	26	29	28	18	14	18	21	19	75	75	65.625	46.875	81.25	100	93.75	100	87.5	100	75	56.25	68.75	43.75	62.5	100	83.333333333	100	50	100	1	1	1	1	1	3	1	0	0	1	0.4285714286	1	-7	-7	0.3333333333	1
767	2	6	3	31	29	30	28	32	21	18	21	20	18	34.375	46.875	71.875	43.75	65.625	68.75	100	100	100	100	37.5	43.75	56.25	43.75	50	50	66.666666667	75	50	50	0	1	1	1	1	3	0	0	0	0	1	0	-7	0	0	1
769	2	7	4	32	36	30	30	31	21	21	18	19	18	100	100	100	100	81.25	93.75	100	100	100	100	100	100	100	100	56.25	100	100	100	100	83.333333333	0	1	1	1	1	7	0	0	0	0	0.7	0	0	-7	-7	1
770	2	7	4	31	31	30	29	29	18	20	18	17	15	87.5	68.75	62.5	71.875	68.75	100	87.5	87.5	87.5	87.5	75	50	37.5	50	75	66.666666667	58.333333333	66.666666667	58.333333333	100	0	1	1	1	1	1	1	1	0	0	0.3333333333	0.3333333333	1	0	-7	1
771	2	7	4	31	29	29	28	28	19	19	20	20	20	65.625	43.75	50	43.75	46.875	87.5	43.75	56.25	62.5	75	81.25	31.25	43.75	43.75	25	75	33.333333333	50	33.333333333	33.333333333	1	1	1	1	1	2	2	0	2	0	0.3333333333	1	0	1	-7	0
776	2	12	3	30	-2	-2	-2	-1	21	-2	-2	-2	-1	12.5	-2	-2	-2	-1	25	-2	-2	-2	-1	12.5	-2	-2	-2	-1	33.333333333	-2	-2	-2	-1	0	-2	-2	-2	-1	3	-2	-2	-2	-1	1	-2	-2	-2	-2	1
783	2	7	4	37	29	29	30	30	21	21	20	21	21	75	100	62.5	100	100	100	100	100	100	100	62.5	100	43.75	100	100	66.666666667	100	50	100	100	1	1	1	1	1	2	0	0	2	0	0.6666666667	0	0	0.6666666667	0	1
786	2	15	4	29	29	23	28	28	19	15	13	16	14	65.625	100	93.75	68.75	75	93.75	100	100	87.5	100	75	81.25	93.75	50	75	91.666666667	100	100	50	83.333333333	1	1	1	1	1	0	0	0	0	0	0	0	-7	0	0	0
789	2	7	4	26	-1	-1	-1	-1	24	-1	-1	-1	-1	46.875	-1	-1	-1	-1	100	-1	-1	-1	-1	43.75	-1	-1	-1	-1	58.333333333	-1	-1	-1	-1	1	-1	-1	-1	-1	0	-1	-1	-1	-1	0	-2	-2	-2	-2	0
792	2	7	4	37	37	35	33	35	22	22	21	20	22	93.75	100	78.125	59.375	71.875	100	100	87.5	100	100	75	100	100	31.25	68.75	100	100	91.666666667	66.666666667	100	0	1	1	1	1	3	0	3	0	0	0.6	0	0.75	0	0	1
794	2	7	4	32	30	-2	-2	30	19	20	-2	-2	21	56.25	53.125	-2	-2	50	81.25	62.5	-2	-2	50	87.5	31.25	-2	-2	50	91.666666667	33.333333333	-2	-2	50	1	0	-2	-2	0	1	0	-2	-2	0	0.5	-7	-2	-2	-7	1
795	2	7	4	30	28	29	28	28	19	21	19	18	21	87.5	100	75	62.5	71.875	87.5	100	100	62.5	87.5	100	100	50	50	62.5	100	100	50	50	100	0	0	0	0	1	0	0	0	0	0	0	-7	-7	-7	-7	0
796	2	7	4	35	28	29	28	30	27	18	15	14	20	100	53.125	100	93.75	100	81.25	100	100	100	100	62.5	37.5	100	100	100	100	50	100	100	100	0	1	1	1	1	3	0	0	0	0	0.75	0	0	-7	0	1
803	2	7	4	35	31	31	28	30	27	18	20	21	19	53.125	59.375	40.625	53.125	100	50	100	81.25	81.25	100	50	37.5	37.5	50	100	25	66.666666667	25	58.333333333	100	1	1	1	1	1	0	0	1	0	0	0	0	1	0	0	0
827	2	16	4	29	-2	-2	29	29	16	-2	-2	19	15	93.75	-2	-2	100	68.75	100	-2	-2	100	100	100	-2	-2	100	75	100	-2	-2	100	100	0	-2	-2	1	1	1	-2	-2	0	0	1	-2	-2	-7	-7	1
828	2	16	4	30	29	31	-1	-1	18	21	21	-1	-1	40.625	40.625	34.375	-1	-1	31.25	37.5	75	-1	-1	25	37.5	18.75	-1	-1	58.333333333	41.666666667	33.333333333	-1	-1	1	1	1	-1	-1	2	1	0	-1	-1	0.6666666667	1	-7	-2	-2	1
841	2	16	4	28	31	29	29	-2	21	20	22	20	-2	71.875	50	56.25	46.875	-2	100	100	100	100	-2	56.25	62.5	56.25	37.5	-2	66.666666667	100	83.333333333	83.333333333	-2	1	1	1	1	-2	2	0	0	0	-2	0.6666666667	0	0	0	-2	0
842	2	8	4	30	28	28	28	28	17	14	14	14	15	59.375	56.25	93.75	100	100	100	87.5	100	100	100	62.5	62.5	62.5	100	100	91.666666667	66.666666667	83.333333333	100	100	1	1	1	1	1	2	0	0	0	0	0.5	0	0	-7	0	0
843	2	7	4	36	-2	39	36	-1	20	-2	16	21	-1	100	-2	62.5	81.25	-1	100	-2	68.75	81.25	-1	100	-2	50	87.5	-1	100	-2	66.666666667	75	-1	1	-2	1	1	-1	3	-2	0	0	-1	0.6	-2	0	-7	-2	1
845	2	7	4	30	-1	-1	-1	-1	20	-1	-1	-1	-1	56.25	-1	-1	-1	-1	100	-1	-1	-1	-1	56.25	-1	-1	-1	-1	83.333333333	-1	-1	-1	-1		-1	-1	-1	-1	2	-1	-1	-1	-1	0.6666666667	-2	-2	-2	-2	1
851	2	7	4	29	25	27	29	29	19	17	15	21	12	46.875	81.25	56.25	50	65.625	81.25	81.25	87.5	93.75	100	37.5	37.5	43.75	31.25	50	58.333333333	58.333333333	58.333333333	33.333333333	83.333333333	0	1	1	1	1	3	0	0	0	0	0.75	-7	-7	-7	-7	1
858	2	7	4	30	29	-2	31	17	21	16	-2	20	18	21.875	75	-2	37.5	46.875	56.25	100	-2	50	50	37.5	87.5	-2	25	43.75	16.666666667	83.333333333	-2	25	41.666666667	0	1	-2	1	1	1	0	-2	0	0	0.25	-7	-2	0	-7	1
861	2	16	4	26	28	28	29	20	16	19	20	16	18	75	37.5	46.875	100	50	93.75	62.5	43.75	100	62.5	62.5	25	31.25	100	43.75	75	25	16.666666667	100	50	0	1	1	1	1	2	2	2	1	0	1	1	1	1	0	1
863	2	7	4	29	28	30	31	30	21	21	20	20	21	68.75	75	75	40.625	34.375	62.5	100	100	62.5	56.25	62.5	62.5	50	31.25	31.25	100	83.333333333	66.666666667	25	25	1	1	1	1	1	3	2	1	3	0	0.75	0.4	0.5	1	0	1
867	2	7	4	28	29	28	25	28	14	14	14	14	14	34.375	87.5	93.75	100	46.875	93.75	87.5	87.5	100	75	25	62.5	87.5	100	37.5	33.333333333	58.333333333	83.333333333	100	41.666666667	1	1	1	1	1	2	0	0	0	0	1	-7	0	-7	0	1
876	2	6	3	30	31	33	29	32	20	19	17	20	19	81.25	25	62.5	43.75	50	87.5	75	62.5	100	100	56.25	12.5	62.5	37.5	43.75	83.333333333	25	100	50	66.666666667	0	0	0	1	0	2	0	1	0	0	1	-7	1	-7	-7	1
883	2	10	5	21	27	-1	-1	-1	21	20	-1	-1	-1	37.5	71.875	-1	-1	-1	75	81.25	-1	-1	-1	56.25	62.5	-1	-1	-1	41.666666667	100	-1	-1	-1	1	1	-1	-1	-1	2	1	-1	-1	-1	0.3333333333	0.1	-2	-2	-2	1
885	2	9	5	29	27	31	33	29	17	20	21	21	20	65.625	78.125	53.125	59.375	71.875	100	87.5	75	56.25	93.75	31.25	43.75	31.25	56.25	43.75	50	83.333333333	41.666666667	83.333333333	50	1	1	1	1	1	1	0	0	0	0	0.25	0	0	-7	0	1
886	1	9	5	29	23	28	28	28	17	17	17	20	17	84.375	68.75	100	53.125	50	87.5	93.75	100	43.75	68.75	62.5	75	100	43.75	25	83.333333333	83.333333333	100	50	41.666666667	1	1	1	1	1	1	3	1	0	1	0.5	0.5	1	-7	0.3333333333	1
887	2	9	5	35	27	27	26	28	27	14	15	16	15	78.125	90.625	75	40.625	46.875	87.5	100	100	56.25	68.75	75	68.75	43.75	37.5	37.5	83.333333333	75	83.333333333	41.666666667	41.666666667	1	1	1	1	1	3	0	1	1	0	0.6	0	1	0.5	0	1
889	2	9	5	29	25	29	31	33	18	13	19	19	19	100	71.875	87.5	75	87.5	100	93.75	100	93.75	87.5	100	75	87.5	43.75	87.5	100	91.666666667	100	50	91.666666667	1	1	1	1	1	1	0	0	0	0	0.5	0	-7	0	-7	0
891	1	9	5	34	32	-1	-1	-1	21	21	-1	-1	-1	100	59.375	-1	-1	-1	100	43.75	-1	-1	-1	100	62.5	-1	-1	-1	100	66.666666667	-1	-1	-1	1	1	-1	-1	-1	1	0	-1	-1	-1	0.5	0	-2	-2	-2	0
896	2	19	7	34	36	31	26	28	21	21	20	20	16	93.75	87.5	65.625	43.75	75	100	100	87.5	50	87.5	100	75	37.5	37.5	62.5	100	91.666666667	83.333333333	33.333333333	66.666666667	1	1	1	1	1	1	0	0	0	0	1	-7	-7	0	-7	1
899	2	25	5	28	-1	-1	-1	-1	17	-1	-1	-1	-1	53.125	-1	-1	-1	-1	68.75	-1	-1	-1	-1	25	-1	-1	-1	-1	100	-1	-1	-1	-1	1	-1	-1	-1	-1	1	-1	-1	-1	-1	0.5	-2	-2	-2	-2	1
900	2	9	5	29	16	28	32	30	21	12	21	14	19	12.5	40.625	53.125	81.25	100	50	37.5	87.5	100	100	6.25	31.25	31.25	50	100	8.3333333333	33.333333333	58.333333333	50	100	1	1	1	1	1	2	0	3	2	0	1	0	1	1	0	1
903	2	9	5	29	28	28	28	28	15	15	17	14	17	81.25	100	56.25	100	75	93.75	100	87.5	100	100	87.5	100	31.25	100	56.25	100	91.666666667	41.666666667	100	66.666666667	1	1	1	1	1	2	2	0	1	0	1	0.6666666667	0	0.5	0	1
907	2	9	5	35	-1	-1	-1	-1	20	-1	-1	-1	-1	100	-1	-1	-1	-1	100	-1	-1	-1	-1	100	-1	-1	-1	-1	100	-1	-1	-1	-1	0	-1	-1	-1	-1	2	-1	-1	-1	-1	1	-2	-2	-2	-2	1
909	2	9	5	28	28	28	28	27	21	21	22	19	24	81.25	100	31.25	100	96.875	75	100	43.75	100	100	100	100	25	100	93.75	100	83.333333333	8.3333333333	100	91.666666667	1	1	1	1	1	1	2	0	1	0	0.3333333333	1	-7	0.5	-7	1
911	2	9	5	36	29	29	28	32	21	19	20	20	20	56.25	40.625	96.875	40.625	68.75	93.75	75	87.5	62.5	75	56.25	25	43.75	25	75	58.333333333	75	100	33.333333333	83.333333333	0	1	1	1	1	1	1	1	0	0	0.5	1	1	-7	0	1
912	1	9	5	22	-1	-1	-1	-1	22	-1	-1	-1	-1	71.875	-1	-1	-1	-1	100	-1	-1	-1	-1	43.75	-1	-1	-1	-1	50	-1	-1	-1	-1	1	-1	-1	-1	-1	2	-1	-1	-1	-1	0.6666666667	-2	-2	-2	-2	1
914	1	9	5	29	28	30	28	-2	18	18	18	18	-2	34.375	43.75	31.25	100	-2	62.5	100	75	100	-2	31.25	31.25	0	100	-2	58.333333333	41.666666667	50	100	-2	1	1	1	1	-2	3	0	0	1	-2	1	-7	0	1	-2	1
915	2	9	5	30	-1	-1	-1	-1	21	-1	-1	-1	-1	65.625	-1	-1	-1	-1	100	-1	-1	-1	-1	75	-1	-1	-1	-1	91.666666667	-1	-1	-1	-1	1	-1	-1	-1	-1	3	-1	-1	-1	-1	0.6	-2	-2	-2	-2	1
917	2	9	5	31	25	34	25	29	22	18	21	20	19	93.75	100	59.375	53.125	56.25	100	100	87.5	62.5	68.75	100	100	50	37.5	31.25	100	100	58.333333333	75	50	1	1	1	1	1	2	0	0	0	0	0.5	-7	0	-7	0	1
918	2	8	4	30	30	29	-2	31	21	20	19	-2	21	87.5	65.625	68.75	-2	100	100	68.75	100	-2	100	68.75	25	62.5	-2	100	91.666666667	66.666666667	83.333333333	-2	100	1	1	1	-2	1	2	0	0	-2	0	1	0	-7	-2	0	0
921	2	9	5	33	-2	-2	28	29	18	-2	-2	21	10	93.75	-2	-2	71.875	62.5	100	-2	-2	87.5	87.5	100	-2	-2	50	75	100	-2	-2	50	75	1	-2	-2	1	1	1	-2	-2	0	0	0.5	-2	-2	0	-7	1
923	2	9	5	31	28	-2	-2	28	21	16	-2	-2	16	84.375	43.75	-2	-2	43.75	75	93.75	-2	-2	62.5	68.75	37.5	-2	-2	31.25	100	41.666666667	-2	-2	25	1	1	-2	-2	1	1	0	-2	-2	0	0.5	0	-2	-2	0	1
928	2	25	5	35	31	-2	-2	-2	20	20	-2	-2	-2	50	56.25	-2	-2	-2	100	87.5	-2	-2	-2	37.5	18.75	-2	-2	-2	41.666666667	41.666666667	-2	-2	-2	1	1	-2	-2	-2	1	0	-2	-2	-2	1	0	-2	-2	-2	1
929	2	25	5	26	23	28	28	33	18	14	20	18	17	62.5	75	53.125	71.875	68.75	75	93.75	100	87.5	87.5	56.25	62.5	50	50	75	58.333333333	75	50	50	83.333333333	1	1	1	1	1	4	3	0	0	0	1	1	0	-7	0	1
933	2	9	5	29	28	37	29	28	21	21	28	21	19	100	50	53.125	40.625	75	100	100	87.5	43.75	75	100	31.25	37.5	43.75	68.75	100	58.333333333	41.666666667	25	58.333333333	1	1	1	1	1	1	1	0	0	0	0.5	0.5	0	0	-7	0
934	2	9	5	28	28	25	28	29	24	17	14	14	16	59.375	53.125	100	100	46.875	100	75	100	100	81.25	6.25	50	100	100	31.25	25	41.666666667	100	100	25	0	1	1	1	1	1	0	0	0	0	1	-7	-7	-7	-7	1
935	1	25	5	28	35	-2	-2	33	17	21	-2	-2	21	84.375	75	-2	-2	84.375	100	100	-2	-2	93.75	75	50	-2	-2	81.25	66.666666667	75	-2	-2	66.666666667	1	1	-2	-2	1	1	0	-2	-2	0	0.25	-7	-2	-2	-7	1
937	2	9	5	29	-1	-1	-1	-1	24	-1	-1	-1	-1	37.5	-1	-1	-1	-1	25	-1	-1	-1	-1	25	-1	-1	-1	-1	33.333333333	-1	-1	-1	-1	0	-1	-1	-1	-1	6	-1	-1	-1	-1	1	-2	-2	-2	-2	1
941	1	9	5	32	30	33	35	37	21	24	21	24	18	68.75	100	43.75	75	71.875	100	100	87.5	100	87.5	56.25	100	37.5	62.5	56.25	58.333333333	100	50	66.666666667	50	1	1	1	1	1	0	1	0	0	0	0	0.2	-7	0	0	0
942	2	9	5	25	-1	-1	-1	-1	22	-1	-1	-1	-1	34.375	-1	-1	-1	-1	62.5	-1	-1	-1	-1	25	-1	-1	-1	-1	33.333333333	-1	-1	-1	-1	1	-1	-1	-1	-1	7	-1	-1	-1	-1	0.6363636364	-2	-2	-2	-2	1
943	1	9	5	31	37	35	31	28	19	18	20	21	17	78.125	100	75	56.25	37.5	100	100	75	87.5	50	87.5	100	31.25	50	31.25	100	100	58.333333333	50	25	1	1	1	1	1	2	4	0	0	0	0.3333333333	0.4	0	0	0	1
948	1	25	5	31	31	31	30	29	15	17	15	17	17	53.125	84.375	56.25	68.75	56.25	68.75	93.75	87.5	100	81.25	43.75	81.25	43.75	56.25	37.5	75	83.333333333	41.666666667	66.666666667	50	1	1	1	1	1	1	0	3	0	0	0.5	0	1	-7	0	1
952	2	9	5	28	29	-2	-2	20	18	17	-2	-2	15	53.125	50	-2	-2	59.375	31.25	93.75	-2	-2	100	43.75	31.25	-2	-2	43.75	75	75	-2	-2	58.333333333	1	1	-2	-2	1	2	1	-2	-2	0	1	0.5	-2	-2	0	1
954	1	9	5	29	-1	-1	-1	-1	15	-1	-1	-1	-1	87.5	-1	-1	-1	-1	100	-1	-1	-1	-1	75	-1	-1	-1	-1	100	-1	-1	-1	-1	1	-1	-1	-1	-1	0	-1	-1	-1	-1	0	-2	-2	-2	-2	0
956	2	9	5	31	28	30	28	28	20	16	20	20	20	53.125	50	46.875	50	100	100	50	43.75	50	100	62.5	50	50	56.25	100	50	41.666666667	41.666666667	33.333333333	100	1	1	1	1	1	3	1	1	0	0	0.6	0.3333333333	1	-7	-7	1
959	2	10	5	28	28	28	-2	31	19	19	15	-2	19	56.25	25	87.5	-2	34.375	93.75	75	100	-2	50	75	0	87.5	-2	31.25	66.666666667	50	100	-2	33.333333333	1	1	1	-2	1	0	0	0	-2	0	0	-7	-7	-2	-7	0
961	2	9	5	26	28	29	29	29	15	17	20	15	19	87.5	59.375	100	100	56.25	100	87.5	100	100	62.5	62.5	37.5	100	100	25	91.666666667	41.666666667	100	100	50	1	1	1	1	1	2	0	0	0	0	0.6666666667	0	0	-7	0	1
962	1	9	5	30	-2	-2	-2	-2	20	-2	-2	-2	-2	37.5	-2	-2	-2	-2	75	-2	-2	-2	-2	25	-2	-2	-2	-2	33.333333333	-2	-2	-2	-2	1	-2	-2	-2	-2	0	-2	-2	-2	-2	0	-2	-2	-2	-2	0
963	1	9	5	27	28	-2	-2	-2	17	19	-2	-2	-2	71.875	87.5	-2	-2	-2	100	100	-2	-2	-2	62.5	75	-2	-2	-2	41.666666667	83.333333333	-2	-2	-2	1	1	-2	-2	-2	3	1	-2	-2	-2	1	1	-2	-2	-2	1
964	2	9	5	31	30	28	33	29	19	18	18	15	16	90.625	87.5	100	100	100	100	100	100	100	100	100	75	100	100	100	100	83.333333333	100	100	100	1	1	1	1	1	3	0	0	1	0	0.6	-7	-7	0.5	-7	1
966	2	25	5	27	29	27	31	29	20	21	17	20	21	43.75	31.25	71.875	43.75	90.625	93.75	43.75	93.75	100	93.75	43.75	0	93.75	62.5	87.5	41.666666667	33.333333333	83.333333333	100	91.666666667	0	0	0	0	1	1	0	0	0	0	1	0	-7	-7	-7	0
968	2	25	5	28	28	27	29	-1	15	21	15	17	-1	46.875	46.875	87.5	100	-1	87.5	62.5	100	100	-1	50	50	56.25	100	-1	75	41.666666667	66.666666667	100	-1	1	1	1	1	-1	3	0	0	0	-1	0.75	-7	0	0	-2	0
971	2	9	5	17	14	25	29	20	25	10	16	20	8	96.875	96.875	93.75	50	100	93.75	100	100	50	100	87.5	87.5	87.5	50	100	100	91.666666667	100	50	100	1	1	1	1	1	1	0	0	0	0	0.3333333333	0	0	-7	0	1
978	2	9	5	23	28	28	28	24	17	15	18	14	21	43.75	43.75	84.375	62.5	50	62.5	87.5	93.75	100	50	50	25	75	37.5	50	66.666666667	41.666666667	83.333333333	50	50	1	1	1	1	1	0	0	0	0	0	0	0	0	0	-7	0
979	2	25	5	31	32	32	-2	-2	21	18	20	-2	-2	53.125	6.25	28.125	-2	-2	93.75	0	37.5	-2	-2	37.5	0	37.5	-2	-2	41.666666667	0	25	-2	-2	0	1	1	-2	-2	0	0	0	-2	-2	-7	-7	-7	-2	-2	0
981	2	9	5	28	23	-2	-2	-2	9	18	-2	-2	-2	53.125	59.375	-2	-2	-2	100	87.5	-2	-2	-2	87.5	81.25	-2	-2	-2	100	100	-2	-2	-2	0	1	-2	-2	-2	2	1	-2	-2	-2	0.6666666667	0.2	-2	-2	-2	1
982	2	9	5	35	26	25	29	28	24	19	21	18	21	53.125	75	84.375	65.625	37.5	62.5	100	100	100	50	50	93.75	43.75	50	37.5	83.333333333	83.333333333	100	50	50	0	1	1	1	1	1	1	2	0	0	0.3333333333	1	0.6666666667	0	-7	1
988	2	25	5	25	28	-2	-2	-2	18	16	-2	-2	-2	46.875	56.25	-2	-2	-2	100	100	-2	-2	-2	43.75	50	-2	-2	-2	100	58.333333333	-2	-2	-2	1	1	-2	-2	-2	2	2	-2	-2	-2	0.6666666667	1	-2	-2	-2	1
989	2	7	4	28	28	21	28	29	14	14	9	15	14	100	96.875	100	46.875	100	100	100	100	68.75	100	100	100	100	37.5	100	100	100	100	33.333333333	100	1	1	1	1	1	1	0	0	0	0	1	0	0	0	-7	0
992	2	9	5	19	24	27	22	23	15	18	23	15	13	59.375	34.375	59.375	43.75	46.875	100	75	100	68.75	50	50	56.25	50	31.25	37.5	58.333333333	50	58.333333333	50	33.333333333	1	1	1	1	1	2	0	0	0	0	0.6666666667	0	0	-7	0	1
1007	2	27	6	30	32	-1	-1	-1	18	18	-1	-1	-1	28.125	50	-1	-1	-1	87.5	43.75	-1	-1	-1	25	43.75	-1	-1	-1	66.666666667	58.333333333	-1	-1	-1	1	1	-1	-1	-1	2	0	-1	-1	-1	1	0	-2	-2	-2	1
1012	1	10	5	30	-1	-1	-1	-1	20	-1	-1	-1	-1	53.125	-1	-1	-1	-1	93.75	-1	-1	-1	-1	37.5	-1	-1	-1	-1	50	-1	-1	-1	-1	1	-1	-1	-1	-1	1	-1	-1	-1	-1	0.5	-2	-2	-2	-2	0
1014	2	9	5	18	20	21	28	28	21	19	17	19	18	50	100	75	46.875	37.5	100	100	87.5	56.25	62.5	37.5	100	56.25	50	25	91.666666667	100	91.666666667	58.333333333	25	0	1	1	1	1	1	0	0	1	0	0.3333333333	-7	0	1	0	1
1017	2	10	5	28	26	29	28	28	20	15	17	20	18	81.25	100	56.25	53.125	90.625	62.5	100	75	62.5	100	75	87.5	50	43.75	81.25	83.333333333	100	66.666666667	50	91.666666667	1	1	1	1	1	1	0	0	1	0	0.5	0	0	1	-7	1
1020	2	7	4	30	26	30	-1	-1	19	15	19	-1	-1	84.375	56.25	53.125	-1	-1	62.5	87.5	87.5	-1	-1	62.5	68.75	62.5	-1	-1	91.666666667	66.666666667	50	-1	-1	0	1	1	-1	-1	0	0	0	-1	-1	0	0	0	-2	-2	0
1023	2	9	5	29	26	28	29	-2	22	20	19	18	-2	71.875	93.75	56.25	53.125	-2	87.5	87.5	100	87.5	-2	43.75	100	50	56.25	-2	66.666666667	91.666666667	41.666666667	58.333333333	-2	0	1	1	1	-2	2	0	0	0	-2	1	-7	-7	0	-2	1
1032	2	7	4	28	30	27	29	30	18	16	15	21	15	81.25	65.625	75	46.875	50	93.75	75	93.75	93.75	50	81.25	56.25	68.75	31.25	50	75	83.333333333	83.333333333	33.333333333	50	0	0	1	0	1	2	1	0	0	0	0.6666666667	0.5	0	-7	-7	1
1034	2	8	4	29	28	28	28	28	19	17	19	18	21	18.75	9.375	31.25	34.375	15.625	87.5	75	50	50	50	12.5	6.25	37.5	43.75	12.5	33.333333333	16.666666667	16.666666667	33.333333333	0	0	1	1	1	1	2	1	0	0	0	1	1	-7	-7	-7	1
1036	2	20	5	30	29	34	30	29	20	20	20	20	21	93.75	50	90.625	68.75	81.25	100	81.25	100	75	100	87.5	25	100	50	81.25	100	41.666666667	100	50	83.333333333	1	1	1	1	1	2	2	3	1	0	1	0.6666666667	1	0.5	0	0
1037	2	9	5	29	25	30	29	28	17	13	17	15	17	50	34.375	37.5	81.25	37.5	50	56.25	68.75	87.5	50	50	37.5	56.25	87.5	37.5	58.333333333	41.666666667	66.666666667	83.333333333	33.333333333	0	0	1	0	1	1	0	0	0	0	1	-7	0	-7	-7	1
1039	2	9	5	28	26	27	28	26	11	13	13	20	12	50	71.875	100	53.125	100	68.75	100	100	56.25	100	43.75	87.5	100	50	100	50	75	100	58.333333333	100	1	1	1	1	1	1	0	0	1	0	0.5	0	0	1	0	1
1042	1	8	4	29	-2	-2	-2	-2	21	-2	-2	-2	-2	56.25	-2	-2	-2	-2	100	-2	-2	-2	-2	50	-2	-2	-2	-2	75	-2	-2	-2	-2	1	-2	-2	-2	-2	1	-2	-2	-2	-2	0.1666666667	-2	-2	-2	-2	0
1054	2	27	6	30	26	32	-2	-2	18	15	19	-2	-2	56.25	53.125	62.5	-2	-2	100	100	81.25	-2	-2	81.25	68.75	50	-2	-2	83.333333333	100	58.333333333	-2	-2	1	1	1	-2	-2	2	1	0	-2	-2	0.5	1	0	-2	-2	1
1057	2	27	6	31	29	28	31	28	21	15	15	17	17	75	100	68.75	62.5	46.875	75	100	87.5	68.75	62.5	75	100	62.5	68.75	50	75	100	83.333333333	83.333333333	50	1	1	1	1	1	1	0	0	0	0	0.5	-7	-7	-7	0	1
1060	2	7	4	28	28	20	23	23	17	15	20	21	16	50	53.125	56.25	50	50	81.25	87.5	87.5	93.75	100	37.5	31.25	81.25	25	56.25	50	50	75	33.333333333	33.333333333	0	1	1	1	1	4	1	1	2	1	0.6666666667	0.3333333333	0.3333333333	1	0.5	1
1067	2	27	6	31	29	29	31	31	16	19	21	21	21	100	87.5	34.375	53.125	46.875	100	100	50	93.75	62.5	100	100	25	25	37.5	100	100	25	33.333333333	41.666666667	1	1	1	1	1	1	0	0	0	0	1	-7	-7	0	0	1
1068	2	27	6	35	38	35	36	36	21	21	21	20	21	53.125	56.25	31.25	71.875	53.125	100	25	100	87.5	62.5	43.75	25	37.5	62.5	62.5	41.666666667	33.333333333	100	100	50	1	1	1	1	1	1	0	0	0	0	0.3333333333	-7	-7	-7	0	1
1070	2	27	6	33	28	35	29	28	16	19	20	18	18	100	75	56.25	46.875	68.75	100	100	87.5	75	87.5	100	50	37.5	31.25	56.25	100	66.666666667	41.666666667	41.666666667	58.333333333	1	1	1	1	1	0	0	0	0	0	0	0	-7	-7	0	0
1071	2	27	6	28	35	31	30	-1	16	19	19	21	-1	68.75	59.375	21.875	34.375	-1	100	81.25	50	43.75	-1	37.5	37.5	12.5	25	-1	66.666666667	50	16.666666667	25	-1	0	0	0	0	-1	1	0	0	0	-1	1	-7	-7	-7	-2	0
1072	2	17	6	31	38	-2	-2	-2	21	21	-2	-2	-2	50	37.5	-2	-2	-2	100	87.5	-2	-2	-2	43.75	12.5	-2	-2	-2	41.666666667	25	-2	-2	-2	1	1	-2	-2	-2	2	1	-2	-2	-2	0.6666666667	1	-2	-2	-2	1
1074	2	17	6	30	-2	31	30	36	17	-2	17	21	21	100	-2	21.875	43.75	12.5	100	-2	31.25	100	50	100	-2	18.75	31.25	0	66.666666667	-2	16.666666667	25	0	1	-2	1	1	1	0	-2	0	0	0	-7	-2	-7	-7	-7	0
1075	2	27	6	28	29	-1	-1	-1	14	16	-1	-1	-1	62.5	40.625	-1	-1	-1	100	75	-1	-1	-1	37.5	25	-1	-1	-1	50	33.333333333	-1	-1	-1	1	1	-1	-1	-1	2	0	-1	-1	-1	1	0	-2	-2	-2	0
1113	2	27	6	28	22	28	28	31	19	12	18	16	17	78.125	93.75	53.125	90.625	68.75	100	87.5	81.25	100	87.5	25	93.75	37.5	56.25	50	66.666666667	91.666666667	58.333333333	66.666666667	58.333333333	1	1	1	1	1	3	0	0	0	0	1	0	0	0	0	0
1114	2	27	6	32	32	19	29	28	20	21	21	20	18	59.375	71.875	100	100	100	100	93.75	100	100	100	56.25	68.75	100	100	100	50	75	100	100	100	1	1	1	1	1	2	0	0	0	0	1	0	-7	-7	0	1
1115	1	17	6	21	19	24	28	29	14	11	10	18	17	93.75	43.75	87.5	100	75	87.5	81.25	100	100	100	68.75	37.5	62.5	100	68.75	83.333333333	41.666666667	100	100	66.666666667	1	1	1	1	1	2	0	1	0	0	0.6666666667	0	1	0	0	1
1122	1	10	5	32	32	32	34	34	19	17	19	19	20	31.25	46.875	68.75	75	100	31.25	100	87.5	87.5	100	31.25	31.25	50	50	100	50	50	100	50	100	1	1	1	1	1	1	1	0	0	0	0.5	0.5	0	0	0	1
1126	2	10	5	29	29	-2	-2	-2	17	19	-2	-2	-2	46.875	87.5	-2	-2	-2	100	100	-2	-2	-2	50	87.5	-2	-2	-2	83.333333333	100	-2	-2	-2	0	1	-2	-2	-2	1	0	-2	-2	-2	1	-7	-2	-2	-2	1
1127	2	20	5	27	28	28	-1	-1	19	17	14	-1	-1	87.5	75	100	-1	-1	100	100	100	-1	-1	100	62.5	100	-1	-1	100	100	100	-1	-1	0	1	1	-1	-1	0	0	0	-1	-1	0	0	0	-2	-2	0
1130	2	8	4	26	25	25	-2	31	22	18	15	-2	20	56.25	53.125	46.875	-2	62.5	100	93.75	68.75	-2	87.5	31.25	50	43.75	-2	62.5	58.333333333	50	58.333333333	-2	83.333333333	0	1	1	-2	1	2	1	0	-2	0	0.6666666667	0.5	0	-2	0	1
1153	2	9	5	28	30	-1	-1	-1	23	19	-1	-1	-1	93.75	100	-1	-1	-1	100	100	-1	-1	-1	31.25	100	-1	-1	-1	58.333333333	100	-1	-1	-1	0	0	-1	-1	-1	4	0	-1	-1	-1	1	-7	-2	-2	-2	1
1154	2	26	6	29	29	29	-1	-1	20	19	16	-1	-1	100	53.125	62.5	-1	-1	100	75	100	-1	-1	100	62.5	68.75	-1	-1	100	50	83.333333333	-1	-1	0	1	1	-1	-1	2	1	0	-1	-1	1	1	0	-2	-2	1
1155	2	26	6	18	28	30	32	31	21	20	21	17	16	53.125	56.25	40.625	81.25	75	93.75	100	50	81.25	100	43.75	31.25	43.75	56.25	50	50	50	41.666666667	83.333333333	83.333333333	1	1	1	1	1	3	0	0	0	0	1	-7	-7	-7	-7	1
1166	2	26	6	28	35	-2	-2	28	21	19	-2	-2	21	37.5	53.125	-2	-2	40.625	81.25	81.25	-2	-2	50	31.25	50	-2	-2	37.5	33.333333333	50	-2	-2	25	0	0	-2	-2	0	0	0	-2	-2	0	-7	-7	-2	-2	0	0
1172	2	9	5	22	30	-2	-2	-2	19	16	-2	-2	-2	46.875	93.75	-2	-2	-2	93.75	87.5	-2	-2	-2	50	100	-2	-2	-2	50	100	-2	-2	-2	1	1	-2	-2	-2	1	0	-2	-2	-2	1	-7	-2	-2	-2	1
1174	1	26	6	30	27	-1	-1	-1	23	16	-1	-1	-1	50	71.875	-1	-1	-1	81.25	100	-1	-1	-1	25	68.75	-1	-1	-1	41.666666667	75	-1	-1	-1	1	1	-1	-1	-1	3	0	-1	-1	-1	1	-7	-2	-2	-2	1
1175	1	9	5	27	22	30	29	28	17	22	20	19	15	53.125	53.125	62.5	75	81.25	93.75	62.5	87.5	81.25	81.25	37.5	43.75	25	75	81.25	83.333333333	41.666666667	58.333333333	66.666666667	91.666666667	1	1	1	1	1	2	0	0	1	0	0.6666666667	0	0	0.5	0	1
1179	2	10	5	33	37	-1	-1	-1	21	20	-1	-1	-1	46.875	75	-1	-1	-1	43.75	100	-1	-1	-1	50	87.5	-1	-1	-1	41.666666667	83.333333333	-1	-1	-1	0	1	-1	-1	-1	2	0	-1	-1	-1	0.6666666667	0	-2	-2	-2	1
1180	2	9	5	30	32	25	28	28	20	20	15	17	17	68.75	71.875	93.75	50	100	87.5	93.75	100	87.5	100	62.5	43.75	75	43.75	100	50	58.333333333	83.333333333	66.666666667	100	1	1	1	1	1	3	1	0	0	0	1	0.3333333333	0	0	0	1
1183	2	9	5	28	27	28	28	-2	17	14	15	20	-2	90.625	75	50	53.125	-2	100	100	62.5	75	-2	81.25	43.75	50	50	-2	83.333333333	83.333333333	50	100	-2	0	1	1	1	-2	3	3	0	0	-2	0.75	1	-7	-7	-2	1
1196	2	18	6	30	-2	33	27	-1	20	-2	21	14	-1	75	-2	50	96.875	-1	75	-2	100	93.75	-1	87.5	-2	43.75	93.75	-1	100	-2	50	100	-1	1	-2	1	1	-1	3	-2	0	0	-1	1	-2	-7	0	-2	1
1198	2	20	5	29	28	29	-2	28	16	21	19	-2	19	31.25	84.375	25	-2	68.75	75	62.5	50	-2	100	12.5	56.25	31.25	-2	62.5	33.333333333	100	33.333333333	-2	83.333333333	1	1	1	-2	1	2	1	0	-2	0	1	0.3333333333	-7	-2	0	1
1210	2	19	7	28	28	28	28	-1	19	21	19	15	-1	46.875	31.25	96.875	62.5	-1	100	43.75	100	87.5	-1	37.5	31.25	93.75	50	-1	50	33.333333333	91.666666667	50	-1	1	1	1	1	-1	2	1	0	0	-1	1	0.2	0	0	-2	0
1212	2	29	7	33	29	30	28	29	19	18	19	21	19	59.375	50	56.25	46.875	46.875	43.75	75	81.25	68.75	68.75	43.75	37.5	43.75	37.5	25	66.666666667	75	58.333333333	50	33.333333333	1	1	1	1	1	1	0	0	0	0	1	0	-7	0	0	0
1223	2	29	7	34	38	41	39	29	21	19	21	21	15	18.75	59.375	100	100	37.5	75	100	100	100	56.25	12.5	50	100	100	25	33.333333333	50	100	100	25	1	1	1	1	1	2	0	0	0	0	1	-7	-7	-7	0	1
1227	2	29	7	33	37	-1	-1	-1	18	21	-1	-1	-1	68.75	65.625	-1	-1	-1	100	75	-1	-1	-1	62.5	56.25	-1	-1	-1	58.333333333	66.666666667	-1	-1	-1	0	1	-1	-1	-1	3	1	-1	-1	-1	0.75	1	-2	-2	-2	0
1233	1	29	7	28	20	30	26	29	17	20	20	16	19	59.375	43.75	34.375	59.375	75	100	100	100	81.25	100	43.75	18.75	25	56.25	68.75	58.333333333	75	41.666666667	50	66.666666667	1	1	1	1	1	1	0	0	0	0	1	0	-7	-7	0	1
1242	2	25	5	30	32	-2	-2	-2	19	20	-2	-2	-2	100	100	-2	-2	-2	100	100	-2	-2	-2	100	100	-2	-2	-2	100	100	-2	-2	-2	1	1	-2	-2	-2	1	0	-2	-2	-2	1	0	-2	-2	-2	1
1244	2	19	7	32	-2	-1	-1	-1	19	-2	-1	-1	-1	81.25	-2	-1	-1	-1	100	-2	-1	-1	-1	25	-2	-1	-1	-1	66.666666667	-2	-1	-1	-1	1	-2	-1	-1	-1	3	-2	-1	-1	-1	1	-2	-2	-2	-2	1
1246	2	19	7	35	32	29	28	31	19	18	14	20	19	100	96.875	100	100	87.5	100	93.75	100	100	75	100	93.75	100	100	87.5	100	100	100	100	100	1	1	1	1	1	1	0	0	0	2	0.5	0	0	-7	1	1
1250	2	29	7	32	-2	-2	-2	-2	16	-2	-2	-2	-2	78.125	-2	-2	-2	-2	100	-2	-2	-2	-2	87.5	-2	-2	-2	-2	75	-2	-2	-2	-2	1	-2	-2	-2	-2	1	-2	-2	-2	-2	0.3333333333	-2	-2	-2	-2	0
1251	2	19	7	31	28	26	30	22	18	19	15	16	17	81.25	34.375	53.125	56.25	78.125	75	81.25	87.5	87.5	68.75	87.5	31.25	50	50	62.5	83.333333333	33.333333333	100	50	75	1	1	1	1	1	2	0	0	0	0	0.6666666667	0	-7	0	0	1
1256	1	19	7	32	21	30	29	31	19	15	21	20	20	71.875	81.25	53.125	50	62.5	100	100	100	62.5	100	87.5	87.5	43.75	43.75	62.5	100	100	50	41.666666667	83.333333333	1	1	1	1	1	0	0	0	0	0	0	0	0	0	-7	0
1259	2	29	7	29	-1	-1	-1	-1	21	-1	-1	-1	-1	56.25	-1	-1	-1	-1	56.25	-1	-1	-1	-1	62.5	-1	-1	-1	-1	66.666666667	-1	-1	-1	-1	1	-1	-1	-1	-1	2	-1	-1	-1	-1	0.5	-2	-2	-2	-2	1
1260	2	29	7	28	28	25	29	24	17	19	21	16	19	100	68.75	78.125	84.375	100	100	100	75	87.5	100	100	87.5	56.25	81.25	100	100	100	66.666666667	91.666666667	100	0	1	1	1	1	1	0	0	0	0	0.5	-7	-7	0	0	1
1261	2	29	7	39	36	33	29	36	21	21	19	18	21	81.25	62.5	59.375	81.25	90.625	75	87.5	75	87.5	100	87.5	68.75	56.25	93.75	87.5	83.333333333	100	83.333333333	83.333333333	91.666666667	1	1	1	1	1	2	0	0	0	0	0.4	0	-7	0	0	1
1265	2	29	7	31	25	21	28	32	25	14	13	14	20	53.125	53.125	50	34.375	53.125	62.5	62.5	62.5	31.25	68.75	25	37.5	43.75	37.5	43.75	58.333333333	58.333333333	33.333333333	25	41.666666667	1	1	1	1	1	4	0	0	0	0	0.8	0	0	-7	0	1
1272	2	19	7	35	33	28	31	-1	19	19	21	21	-1	71.875	50	50	53.125	-1	100	93.75	68.75	56.25	-1	62.5	31.25	37.5	62.5	-1	75	41.666666667	50	58.333333333	-1	1	1	1	1	-1	0	0	0	0	-1	0	0	0	-7	-2	0
1273	2	29	7	34	35	32	31	32	21	24	21	21	20	96.875	43.75	43.75	50	100	100	75	56.25	68.75	100	81.25	37.5	56.25	43.75	100	100	75	75	50	100	0	1	1	1	1	2	0	0	0	0	0.6666666667	0	-7	-7	0	0
1274	2	29	7	29	-2	-2	-2	32	19	-2	-2	-2	20	43.75	-2	-2	-2	56.25	87.5	-2	-2	-2	68.75	25	-2	-2	-2	37.5	33.333333333	-2	-2	-2	41.666666667	0	-2	-2	-2	0	3	-2	-2	-2	0	1	-2	-2	-2	-7	1
1275	2	29	7	34	31	32	31	31	17	17	15	20	21	93.75	62.5	87.5	71.875	87.5	93.75	81.25	100	87.5	93.75	100	50	93.75	50	81.25	100	50	100	50	91.666666667	1	1	1	1	1	1	1	3	1	0	1	1	1	1	-7	1
1276	2	29	7	28	24	26	28	28	21	18	18	15	15	90.625	75	68.75	87.5	46.875	81.25	81.25	100	93.75	81.25	75	81.25	56.25	93.75	31.25	83.333333333	83.333333333	75	100	41.666666667	1	1	1	1	1	1	0	3	0	0	0.5	-7	0.75	-7	0	0
1284	2	29	7	28	-2	29	-1	-1	17	-2	20	-1	-1	71.875	-2	31.25	-1	-1	87.5	-2	93.75	-1	-1	75	-2	25	-1	-1	100	-2	41.666666667	-1	-1	1	-2	1	-1	-1	5	-2	0	-1	-1	1	-2	-7	-2	-2	1
1286	2	19	7	29	21	20	24	28	21	20	22	21	17	50	87.5	75	40.625	46.875	100	93.75	100	75	68.75	75	93.75	75	25	43.75	75	100	75	50	41.666666667	1	1	1	1	1	1	1	1	0	4	1	1	1	0	1	1
1287	2	29	7	41	34	-1	-1	-1	20	19	-1	-1	-1	78.125	59.375	-1	-1	-1	75	43.75	-1	-1	-1	75	62.5	-1	-1	-1	100	75	-1	-1	-1	1	1	-1	-1	-1	1	0	-1	-1	-1	0.5	0	-2	-2	-2	0
1292	2	29	7	39	30	34	29	-2	18	15	21	14	-2	65.625	100	87.5	62.5	-2	100	100	100	87.5	-2	62.5	100	75	62.5	-2	66.666666667	100	66.666666667	58.333333333	-2	1	1	1	1	-2	1	0	0	0	-2	0.5	0	-7	-7	-2	0
1293	1	29	7	28	28	29	28	35	21	17	19	19	17	75	34.375	37.5	59.375	62.5	87.5	62.5	68.75	81.25	75	100	25	25	50	43.75	83.333333333	50	33.333333333	50	50	1	1	1	1	1	3	0	0	0	2	1	0	0	-7	1	1
1295	1	19	7	30	30	23	28	30	24	18	17	16	18	62.5	68.75	50	62.5	59.375	93.75	100	93.75	56.25	75	25	43.75	68.75	50	62.5	33.333333333	50	75	66.666666667	58.333333333	1	1	1	1	1	3	0	0	0	0	0.75	0	-7	-7	0	1
1296	2	19	7	19	31	31	31	28	16	19	21	21	19	65.625	53.125	34.375	68.75	50	87.5	62.5	68.75	100	50	37.5	37.5	25	62.5	31.25	50	33.333333333	25	100	50	1	1	1	1	1	2	3	2	0	0	1	1	1	-7	-7	1
1297	1	19	7	32	30	30	28	28	20	19	21	18	21	40.625	50	34.375	43.75	78.125	75	81.25	100	75	87.5	25	50	31.25	37.5	81.25	33.333333333	50	25	41.666666667	91.666666667	1	1	1	1	1	1	0	0	0	0	1	-7	-7	-7	-7	1
1303	2	29	7	30	28	-1	-1	-1	17	16	-1	-1	-1	68.75	71.875	-1	-1	-1	75	100	-1	-1	-1	81.25	25	-1	-1	-1	75	58.333333333	-1	-1	-1	0	1	-1	-1	-1	2	0	-1	-1	-1	0.6666666667	-7	-2	-2	-2	1
1304	2	29	7	28	27	29	29	28	21	12	18	18	21	43.75	50	37.5	34.375	50	75	37.5	43.75	31.25	68.75	6.25	56.25	18.75	25	31.25	41.666666667	50	25	33.333333333	25	0	1	1	1	1	2	1	0	0	1	1	1	-7	0	1	1
1309	2	19	7	30	37	-2	-2	-2	16	19	-2	-2	-2	37.5	68.75	-2	-2	-2	87.5	87.5	-2	-2	-2	18.75	37.5	-2	-2	-2	41.666666667	50	-2	-2	-2	1	1	-2	-2	-2	1	0	-2	-2	-2	1	0	-2	-2	-2	1
1311	2	29	7	28	29	28	28	31	22	19	20	17	21	37.5	46.875	56.25	75	75	62.5	62.5	93.75	87.5	81.25	12.5	31.25	62.5	75	43.75	33.333333333	41.666666667	66.666666667	58.333333333	50	1	1	1	1	1	2	0	0	0	0	1	0	0	0	0	1
1321	2	19	7	29	-1	-1	-1	-1	15	-1	-1	-1	-1	100	-1	-1	-1	-1	100	-1	-1	-1	-1	100	-1	-1	-1	-1	100	-1	-1	-1	-1	0	-1	-1	-1	-1	1	-1	-1	-1	-1	1	-2	-2	-2	-2	1
1324	2	19	7	23	32	29	32	28	20	20	23	21	17	68.75	62.5	71.875	65.625	56.25	100	93.75	81.25	100	62.5	37.5	87.5	68.75	62.5	43.75	100	100	50	66.666666667	41.666666667	0	0	1	1	1	2	0	2	1	0	0.6666666667	-7	1	1	-7	1
1326	1	19	7	28	20	21	27	31	20	16	14	15	21	100	71.875	90.625	93.75	40.625	100	93.75	100	100	68.75	100	81.25	81.25	87.5	25	100	83.333333333	75	83.333333333	41.666666667	1	1	1	1	1	2	0	2	0	0	0.5	0	0.3333333333	0	0	1
1327	1	19	7	29	22	28	28	29	14	15	16	14	18	93.75	100	56.25	100	100	87.5	100	100	100	100	75	100	31.25	100	100	100	100	66.666666667	100	100	1	1	1	1	1	0	0	0	0	2	0	0	0	0	1	0
1340	2	19	7	27	30	30	29	29	15	19	20	18	21	43.75	43.75	59.375	68.75	56.25	81.25	68.75	81.25	100	56.25	50	31.25	50	56.25	56.25	83.333333333	41.666666667	50	58.333333333	50	0	1	1	1	1	1	0	0	0	0	0.5	0	0	0	0	1
1341	2	19	7	29	24	25	-2	-2	20	20	15	-2	-2	59.375	75	65.625	-2	-2	100	87.5	93.75	-2	-2	62.5	62.5	56.25	-2	-2	75	58.333333333	58.333333333	-2	-2	0	1	1	-2	-2	1	3	0	-2	-2	0.5	0.75	-7	-2	-2	0
1354	2	19	7	33	39	32	-2	27	13	20	20	-2	17	87.5	81.25	100	-2	56.25	100	100	100	-2	81.25	93.75	93.75	100	-2	50	100	75	100	-2	50	1	1	1	-2	1	1	0	0	-2	0	0.3333333333	-7	-7	-2	0	1
1355	1	19	7	32	26	31	28	34	19	13	16	14	21	87.5	100	71.875	81.25	75	93.75	100	87.5	100	75	81.25	100	68.75	37.5	81.25	75	100	66.666666667	83.333333333	83.333333333	1	1	1	1	1	0	0	1	0	0	0	-7	1	0	-7	0
1358	1	28	7	30	28	33	31	33	17	20	21	21	19	56.25	100	100	100	56.25	93.75	100	100	100	68.75	31.25	100	100	100	50	33.333333333	100	100	100	50	1	1	1	1	1	0	0	0	0	0	0	-7	-7	0	0	0
1359	2	28	7	29	29	27	-1	-1	20	17	15	-1	-1	93.75	65.625	43.75	-1	-1	100	100	62.5	-1	-1	37.5	87.5	25	-1	-1	66.666666667	83.333333333	41.666666667	-1	-1	1	1	1	-1	-1	0	1	1	-1	-1	0	0.5	0.5	-2	-2	0
1364	2	28	7	32	-2	-2	-2	29	20	-2	-2	-2	21	96.875	-2	-2	-2	78.125	100	-2	-2	-2	100	87.5	-2	-2	-2	56.25	50	-2	-2	-2	75	1	-2	-2	-2	1	2	-2	-2	-2	0	1	-2	-2	-2	0	1
1367	2	30	7	29	-1	-1	-1	-1	20	-1	-1	-1	-1	100	-1	-1	-1	-1	100	-1	-1	-1	-1	100	-1	-1	-1	-1	100	-1	-1	-1	-1	1	-1	-1	-1	-1	0	-1	-1	-1	-1	-7	-2	-2	-2	-2	0
1368	1	28	7	29	27	28	29	30	18	18	16	19	21	62.5	53.125	75	59.375	87.5	93.75	75	100	56.25	100	6.25	31.25	62.5	50	87.5	0	41.666666667	83.333333333	41.666666667	66.666666667	1	1	1	1	1	0	0	0	0	0	0	0	0	0	-7	1
1369	2	30	7	30	29	-2	-2	30	19	18	-2	-2	17	78.125	100	-2	-2	75	75	87.5	-2	-2	87.5	62.5	100	-2	-2	75	83.333333333	100	-2	-2	83.333333333	1	1	-2	-2	1	1	1	-2	-2	0	1	1	-2	-2	-7	0
1370	1	30	7	28	33	-1	-1	-1	17	18	-1	-1	-1	31.25	56.25	-1	-1	-1	56.25	87.5	-1	-1	-1	31.25	37.5	-1	-1	-1	16.666666667	50	-1	-1	-1	1	1	-1	-1	-1	0	0	-1	-1	-1	0	0	-2	-2	-2	0
1373	2	30	7	31	-1	-1	-1	-1	20	-1	-1	-1	-1	68.75	-1	-1	-1	-1	81.25	-1	-1	-1	-1	18.75	-1	-1	-1	-1	50	-1	-1	-1	-1	1	-1	-1	-1	-1	3	-1	-1	-1	-1	0.4285714286	-2	-2	-2	-2	1
1376	2	30	7	29	-2	-2	-2	-1	16	-2	-2	-2	-1	37.5	-2	-2	-2	-1	68.75	-2	-2	-2	-1	50	-2	-2	-2	-1	50	-2	-2	-2	-1	0	-2	-2	-2	-1	1	-2	-2	-2	-1	1	-2	-2	-2	-2	0
1378	2	26	6	29	28	28	28	31	14	14	14	19	19	68.75	71.875	68.75	46.875	46.875	100	100	62.5	87.5	68.75	68.75	31.25	75	25	37.5	66.666666667	50	83.333333333	41.666666667	33.333333333	1	1	1	1	1	1	0	0	0	0	0.3333333333	0	-7	0	0	0
1379	2	26	6	27	24	14	29	28	18	25	10	21	21	59.375	43.75	59.375	62.5	46.875	56.25	56.25	75	93.75	62.5	75	56.25	62.5	56.25	50	83.333333333	58.333333333	75	50	41.666666667	0	0	1	0	0	2	0	0	0	0	0.6666666667	-7	-7	-7	-7	1
1380	2	28	7	36	-1	-1	-1	-1	20	-1	-1	-1	-1	28.125	-1	-1	-1	-1	50	-1	-1	-1	-1	31.25	-1	-1	-1	-1	41.666666667	-1	-1	-1	-1	1	-1	-1	-1	-1	2	-1	-1	-1	-1	0.6666666667	-2	-2	-2	-2	1
1381	2	30	7	38	31	-2	-2	36	20	15	-2	-2	21	40.625	31.25	-2	-2	78.125	87.5	56.25	-2	-2	75	25	12.5	-2	-2	75	25	25	-2	-2	83.333333333	0	1	-2	-2	1	3	0	-2	-2	0	1	0	-2	-2	-7	0
1395	2	29	7	30	25	28	28	27	20	15	17	15	14	43.75	75	56.25	81.25	65.625	81.25	87.5	62.5	100	87.5	31.25	62.5	50	100	68.75	50	83.333333333	50	100	75	1	1	1	1	1	1	0	0	1	0	0.25	0	0	0.5	0	1
1407	1	28	7	25	32	36	36	34	13	18	21	20	19	78.125	75	87.5	68.75	78.125	93.75	93.75	100	87.5	75	68.75	68.75	56.25	75	93.75	83.333333333	83.333333333	83.333333333	83.333333333	100	1	1	1	1	1	2	2	0	1	2	0.6666666667	1	0	1	1	0
1410	2	28	7	36	-1	-1	-1	-1	21	-1	-1	-1	-1	65.625	-1	-1	-1	-1	93.75	-1	-1	-1	-1	31.25	-1	-1	-1	-1	83.333333333	-1	-1	-1	-1	0	-1	-1	-1	-1	3	-1	-1	-1	-1	0.6	-2	-2	-2	-2	1
1411	2	30	7	31	32	-2	-2	28	19	18	-2	-2	18	40.625	90.625	-2	-2	46.875	75	93.75	-2	-2	50	25	100	-2	-2	31.25	33.333333333	100	-2	-2	41.666666667	0	1	-2	-2	1	2	0	-2	-2	0	1	-7	-2	-2	-7	1
1414	1	28	7	29	28	28	28	29	21	21	19	20	14	62.5	25	62.5	68.75	62.5	75	93.75	100	93.75	81.25	56.25	31.25	43.75	56.25	62.5	91.666666667	25	58.333333333	58.333333333	75	1	1	1	1	1	1	0	0	0	0	1	0	0	0	0	0
1416	2	21	8	31	29	30	30	29	22	19	21	17	19	78.125	75	37.5	87.5	53.125	100	100	68.75	100	81.25	75	56.25	37.5	81.25	31.25	75	33.333333333	41.666666667	100	50	1	1	1	1	1	1	0	0	0	0	0.2	0	0	-7	0	0
1417	1	21	8	29	30	31	28	28	17	16	18	15	15	90.625	68.75	100	56.25	87.5	100	87.5	100	75	100	50	62.5	100	43.75	81.25	83.333333333	83.333333333	100	50	91.666666667	1	1	1	1	1	2	0	1	0	0	1	-7	1	0	0	1
1420	2	21	8	38	39	30	37	28	20	20	20	21	21	84.375	71.875	50	50	40.625	62.5	81.25	75	50	43.75	56.25	62.5	37.5	62.5	31.25	50	33.333333333	66.666666667	50	25	1	1	1	1	1	1	1	3	0	0	1	0.5	1	-7	-7	1
1421	2	21	8	29	25	28	28	31	21	21	20	17	20	50	50	50	68.75	84.375	93.75	93.75	50	75	93.75	18.75	50	50	68.75	93.75	66.666666667	100	41.666666667	75	91.666666667	0	1	1	1	1	2	0	1	0	0	1	-7	1	0	-7	1
1425	1	21	8	30	36	34	37	-1	21	20	21	21	-1	62.5	59.375	87.5	34.375	-1	87.5	81.25	100	50	-1	18.75	62.5	50	31.25	-1	58.333333333	75	100	41.666666667	-1	1	1	1	1	-1	3	0	0	0	-1	0.75	-7	-7	0	-2	1
1430	2	23	8	27	28	27	31	33	20	20	18	13	17	81.25	68.75	68.75	100	68.75	100	87.5	87.5	100	87.5	81.25	62.5	75	75	75	83.333333333	75	83.333333333	66.666666667	50	1	1	1	1	1	1	0	0	0	0	0.25	0	0	0	0	1
1431	2	21	8	33	22	-1	-1	-1	20	17	-1	-1	-1	84.375	100	-1	-1	-1	93.75	100	-1	-1	-1	81.25	100	-1	-1	-1	83.333333333	100	-1	-1	-1	1	1	-1	-1	-1	4	0	-1	-1	-1	0.8	0	-2	-2	-2	1
1439	2	23	8	24	25	28	32	31	13	19	19	21	14	68.75	100	100	100	46.875	100	100	100	93.75	43.75	75	100	100	93.75	31.25	100	100	100	91.666666667	33.333333333	1	1	1	1	1	1	0	0	0	0	0.3333333333	0	0	-7	-7	1
1443	1	23	8	33	34	30	-1	-1	16	18	21	-1	-1	37.5	40.625	40.625	-1	-1	37.5	68.75	56.25	-1	-1	37.5	62.5	25	-1	-1	16.666666667	75	41.666666667	-1	-1	1	1	1	-1	-1	1	2	0	-1	-1	1	1	-7	-2	-2	1
1454	2	21	8	29	28	-2	-2	28	16	16	-2	-2	18	31.25	96.875	-2	-2	56.25	87.5	100	-2	-2	68.75	43.75	100	-2	-2	62.5	50	91.666666667	-2	-2	58.333333333	0	0	-2	-2	1	2	0	-2	-2	0	0.6666666667	-7	-2	-2	-7	1
1456	2	21	8	30	30	30	36	-1	21	20	18	21	-1	40.625	34.375	59.375	28.125	-1	100	62.5	100	50	-1	0	25	37.5	18.75	-1	33.333333333	25	33.333333333	41.666666667	-1	1	1	1	1	-1	0	0	0	0	-1	-7	-7	-7	-7	-2	0
1462	1	21	8	30	-2	-2	-2	-2	20	-2	-2	-2	-2	62.5	-2	-2	-2	-2	87.5	-2	-2	-2	-2	62.5	-2	-2	-2	-2	83.333333333	-2	-2	-2	-2	1	-2	-2	-2	-2	2	-2	-2	-2	-2	0.6666666667	-2	-2	-2	-2	1
1473	2	21	8	27	29	34	-1	-1	17	19	20	-1	-1	100	87.5	87.5	-1	-1	100	100	100	-1	-1	100	100	87.5	-1	-1	100	100	100	-1	-1	1	1	1	-1	-1	1	2	0	-1	-1	0.25	1	-7	-2	-2	1
1476	2	23	8	28	24	28	-2	29	20	21	18	-2	20	100	50	75	-2	59.375	100	43.75	87.5	-2	62.5	100	50	75	-2	43.75	100	50	100	-2	66.666666667	1	1	1	-2	1	4	1	0	-2	0	1	0.5	-7	-2	0	1
1479	2	23	8	29	24	28	29	29	21	15	20	21	21	75	65.625	50	59.375	50	62.5	87.5	100	75	75	87.5	75	50	37.5	43.75	75	83.333333333	50	50	50	0	1	1	1	1	2	1	0	0	0	0.6666666667	0.5	0	0	0	1
1482	1	21	8	28	28	28	29	28	14	17	14	15	14	78.125	68.75	81.25	43.75	40.625	100	100	100	62.5	50	62.5	87.5	62.5	37.5	37.5	75	100	100	33.333333333	25	1	1	1	1	1	0	0	0	0	0	0	-7	-7	0	0	0
1484	2	21	8	29	-2	29	-2	31	15	-2	16	-2	21	71.875	-2	81.25	-2	100	68.75	-2	100	-2	100	81.25	-2	87.5	-2	75	75	-2	100	-2	100	1	-2	1	-2	1	1	-2	0	-2	0	0.25	-2	0	-2	0	1
1485	2	23	8	27	-1	-1	-1	-1	21	-1	-1	-1	-1	46.875	-1	-1	-1	-1	56.25	-1	-1	-1	-1	56.25	-1	-1	-1	-1	58.333333333	-1	-1	-1	-1	0	-1	-1	-1	-1	1	-1	-1	-1	-1	0.1666666667	-2	-2	-2	-2	1
1487	1	23	8	40	37	28	31	32	18	18	19	17	18	87.5	71.875	100	68.75	75	100	100	100	87.5	93.75	100	43.75	100	56.25	62.5	100	66.666666667	100	66.666666667	66.666666667	1	1	1	1	1	1	0	0	0	0	1	-7	0	-7	-7	1
1488	2	28	7	39	40	39	28	-2	22	21	20	19	-2	75	71.875	100	53.125	-2	75	81.25	100	87.5	-2	75	75	100	43.75	-2	75	83.333333333	100	41.666666667	-2	0	0	1	1	-2	2	0	0	0	-2	0.4	0	0	0	-2	0
1492	1	23	8	28	29	28	28	-2	20	21	21	20	-2	43.75	56.25	75	53.125	-2	81.25	81.25	87.5	87.5	-2	68.75	43.75	87.5	75	-2	83.333333333	83.333333333	83.333333333	66.666666667	-2	1	1	1	1	-2	1	0	0	1	-2	0.3333333333	0	0	0.5	-2	1
1493	2	21	8	22	-1	-1	-1	-1	22	-1	-1	-1	-1	65.625	-1	-1	-1	-1	87.5	-1	-1	-1	-1	87.5	-1	-1	-1	-1	83.333333333	-1	-1	-1	-1	0	-1	-1	-1	-1	4	-1	-1	-1	-1	0.5714285714	-2	-2	-2	-2	0
1502	2	29	7	34	28	29	-2	-2	18	16	20	-2	-2	96.875	65.625	37.5	-2	-2	100	100	68.75	-2	-2	100	93.75	37.5	-2	-2	100	91.666666667	41.666666667	-2	-2	1	1	1	-2	-2	1	2	0	-2	-2	1	1	-7	-2	-2	1
1504	2	29	7	39	37	-2	-2	-2	20	21	-2	-2	-2	59.375	56.25	-2	-2	-2	81.25	87.5	-2	-2	-2	50	43.75	-2	-2	-2	50	91.666666667	-2	-2	-2	0	1	-2	-2	-2	1	2	-2	-2	-2	1	0.5	-2	-2	-2	0
1506	2	21	8	28	28	28	28	25	19	21	14	17	20	65.625	78.125	62.5	100	78.125	87.5	87.5	87.5	100	100	68.75	62.5	37.5	100	75	91.666666667	66.666666667	66.666666667	100	83.333333333	0	1	1	1	1	4	0	0	0	0	0.8	0	0	0	0	1
1508	2	19	7	27	29	29	33	27	23	18	21	21	14	87.5	71.875	37.5	93.75	75	75	100	100	100	87.5	62.5	50	37.5	62.5	56.25	91.666666667	66.666666667	58.333333333	100	66.666666667	1	1	1	1	1	3	1	0	0	0	0.75	0.3333333333	-7	-7	0	1
1515	2	28	7	37	36	-2	-2	35	21	20	-2	-2	19	84.375	62.5	-2	-2	100	87.5	100	-2	-2	100	87.5	62.5	-2	-2	100	100	66.666666667	-2	-2	100	0	1	-2	-2	1	1	1	-2	-2	0	0.25	1	-2	-2	0	1
1518	2	29	7	37	-2	-2	-2	-2	21	-2	-2	-2	-2	65.625	-2	-2	-2	-2	93.75	-2	-2	-2	-2	50	-2	-2	-2	-2	66.666666667	-2	-2	-2	-2	1	-2	-2	-2	-2	6	-2	-2	-2	-2	0.75	-2	-2	-2	-2	1
1522	2	23	8	29	28	28	27	30	21	17	20	19	20	81.25	40.625	62.5	46.875	71.875	100	62.5	81.25	81.25	87.5	75	43.75	50	37.5	56.25	91.666666667	33.333333333	50	33.333333333	91.666666667	1	1	1	1	1	1	0	0	0	0	0.5	-7	0	-7	-7	1
1529	2	21	8	24	35	30	28	28	24	20	16	20	18	46.875	37.5	56.25	56.25	37.5	50	62.5	75	87.5	62.5	25	31.25	50	31.25	31.25	41.666666667	50	58.333333333	58.333333333	33.333333333	1	1	1	1	1	3	1	2	2	1	0.5	1	0.6666666667	0.6666666667	0.5	1
1534	2	28	7	29	28	19	29	28	16	15	14	15	15	40.625	12.5	46.875	100	93.75	56.25	50	87.5	100	87.5	75	75	25	100	75	100	75	33.333333333	100	83.333333333	1	1	1	1	1	2	0	0	0	0	0.6666666667	-7	-7	-7	-7	1
1547	2	19	7	37	35	32	28	30	21	21	21	20	19	37.5	56.25	62.5	50	68.75	87.5	81.25	81.25	50	100	0	50	56.25	31.25	62.5	8.3333333333	50	83.333333333	41.666666667	66.666666667	0	1	1	1	1	0	0	0	0	0	-7	0	-7	-7	0	0
1550	2	28	7	30	26	30	-2	-2	21	18	20	-2	-2	50	87.5	43.75	-2	-2	62.5	100	93.75	-2	-2	37.5	87.5	50	-2	-2	50	91.666666667	50	-2	-2	0	1	1	-2	-2	2	0	0	-2	-2	1	0	0	-2	-2	1
1555	2	29	7	25	29	-1	-1	-1	28	24	-1	-1	-1	68.75	71.875	-1	-1	-1	87.5	93.75	-1	-1	-1	62.5	37.5	-1	-1	-1	58.333333333	66.666666667	-1	-1	-1	1	1	-1	-1	-1	0	0	-1	-1	-1	0	0	-2	-2	-2	0
1563	2	21	8	40	38	36	32	-1	17	22	23	20	-1	37.5	28.125	31.25	53.125	-1	31.25	37.5	37.5	75	-1	25	6.25	37.5	31.25	-1	8.3333333333	16.666666667	50	33.333333333	-1	0	1	1	1	-1	0	0	0	0	-1	0	-7	-7	0	-2	0
1564	1	24	8	30	26	29	28	22	16	19	20	17	20	40.625	46.875	56.25	59.375	50	87.5	81.25	50	81.25	50	31.25	31.25	43.75	50	50	41.666666667	41.666666667	33.333333333	50	50	1	1	1	1	1	1	2	0	2	2	0.3333333333	1	0	1	1	1
1565	1	24	8	29	27	25	28	28	17	16	13	20	16	75	40.625	62.5	43.75	68.75	100	68.75	87.5	75	81.25	68.75	25	56.25	50	62.5	75	8.3333333333	83.333333333	91.666666667	58.333333333	1	1	1	1	1	1	2	0	0	0	1	1	-7	0	-7	1
1566	2	24	8	35	31	-2	-2	-2	19	18	-2	-2	-2	31.25	56.25	-2	-2	-2	93.75	87.5	-2	-2	-2	18.75	37.5	-2	-2	-2	50	41.666666667	-2	-2	-2	1	1	-2	-2	-2	2	0	-2	-2	-2	1	0	-2	-2	-2	1
1567	1	22	8	17	25	28	29	25	16	23	18	21	14	87.5	100	100	81.25	75	100	100	100	100	75	100	100	100	87.5	62.5	100	100	100	100	66.666666667	1	1	1	1	1	2	0	0	0	1	0.5	-7	0	-7	0.5	0
1568	1	22	8	27	28	25	28	25	14	16	15	16	21	84.375	100	100	46.875	43.75	100	93.75	100	62.5	93.75	81.25	100	100	37.5	25	100	100	100	25	50	1	1	1	1	1	2	1	0	0	0	0.5	0.25	0	0	-7	0
1573	2	24	8	34	27	21	15	24	19	21	15	15	21	40.625	50	40.625	59.375	56.25	18.75	93.75	43.75	75	62.5	50	37.5	37.5	56.25	75	50	41.666666667	41.666666667	75	66.666666667	1	1	1	1	1	1	2	0	0	0	0.3333333333	1	-7	-7	0	0
1574	2	24	8	39	29	32	28	28	20	16	20	18	14	78.125	78.125	71.875	59.375	100	93.75	81.25	68.75	81.25	100	31.25	81.25	68.75	31.25	100	58.333333333	75	66.666666667	41.666666667	100	1	1	1	1	1	1	2	1	0	1	0.5	0.4	0.5	0	0.5	0
1575	1	24	8	31	27	-1	-1	-1	20	14	-1	-1	-1	81.25	56.25	-1	-1	-1	87.5	75	-1	-1	-1	87.5	50	-1	-1	-1	100	58.333333333	-1	-1	-1	1	1	-1	-1	-1	1	4	-1	-1	-1	0.2	1	-2	-2	-2	1
1576	1	24	8	30	30	28	30	28	16	15	15	17	20	75	62.5	81.25	56.25	56.25	100	100	100	68.75	81.25	75	62.5	75	50	62.5	100	66.666666667	75	66.666666667	41.666666667	1	1	1	1	1	1	0	0	0	0	0.3333333333	0	-7	0	0	0
1577	1	24	8	31	31	28	28	28	16	14	15	15	14	100	100	68.75	68.75	46.875	100	100	87.5	81.25	62.5	100	100	81.25	75	31.25	100	100	100	83.333333333	50	1	1	1	1	1	0	0	0	0	0	0	0	0	0	0	0
1578	1	24	8	30	35	32	30	31	19	20	17	21	20	43.75	100	62.5	43.75	75	37.5	100	100	62.5	75	37.5	100	62.5	25	75	25	100	66.666666667	50	58.333333333	1	1	1	1	1	1	0	0	0	0	0.5	-7	-7	0	-7	1
1579	2	24	8	28	28	28	28	28	14	14	15	15	15	53.125	56.25	50	43.75	100	81.25	93.75	75	68.75	100	37.5	31.25	25	31.25	100	33.333333333	41.666666667	100	33.333333333	100	1	1	1	1	1	1	0	1	0	0	1	-7	1	-7	-7	1
1580	2	24	8	28	27	26	28	28	14	14	16	14	16	78.125	75	87.5	100	100	100	100	100	100	100	68.75	75	100	100	100	91.666666667	100	100	100	100	1	1	1	1	1	4	1	0	0	0	1	0.5	0	0	-7	1
1581	1	24	8	21	24	29	32	31	14	16	21	18	19	31.25	50	56.25	62.5	87.5	100	100	100	62.5	93.75	43.75	43.75	62.5	68.75	87.5	58.333333333	83.333333333	66.666666667	50	91.666666667	1	1	1	1	1	2	3	3	0	0	0.5	0.75	0.75	0	0	1
1582	1	24	8	37	31	30	28	28	16	17	20	17	14	90.625	62.5	100	56.25	100	100	93.75	100	81.25	100	68.75	56.25	100	37.5	100	83.333333333	58.333333333	100	50	100	1	1	1	1	1	1	2	1	0	0	0.1666666667	0.6666666667	0.5	0	-7	1
1583	1	24	8	24	31	29	28	28	18	17	15	18	18	90.625	93.75	75	100	68.75	100	100	100	100	87.5	100	75	50	100	62.5	100	100	50	100	75	1	1	1	1	1	3	3	2	0	0	0.4285714286	0.4285714286	0.6666666667	0	0	1
1584	1	24	8	33	28	30	31	29	20	19	21	19	21	78.125	81.25	100	100	87.5	100	100	100	100	87.5	81.25	87.5	100	100	87.5	100	83.333333333	100	100	83.333333333	1	1	1	1	1	0	0	1	0	0	0	0	0.5	0	-7	0
1585	1	24	8	31	26	28	30	30	21	15	20	20	20	84.375	96.875	53.125	75	75	87.5	100	50	93.75	62.5	81.25	93.75	37.5	68.75	75	75	100	50	75	83.333333333	1	1	1	1	1	1	1	0	0	0	0.3333333333	0.3333333333	0	0	-7	0
1586	1	24	8	30	29	29	24	-1	15	19	15	18	-1	81.25	56.25	71.875	68.75	-1	75	100	100	62.5	-1	100	31.25	68.75	68.75	-1	66.666666667	50	100	75	-1	1	1	1	1	-1	1	1	0	0	-1	0.3333333333	0.5	0	0	-2	1
1587	2	24	8	32	33	29	28	29	20	20	19	19	19	43.75	75	68.75	59.375	50	100	100	93.75	87.5	50	62.5	100	50	50	50	50	83.333333333	66.666666667	50	50	1	1	1	1	1	1	0	0	0	0	1	0	-7	0	0	0
1589	2	24	8	27	30	28	29	30	16	16	18	17	18	75	56.25	53.125	43.75	90.625	100	87.5	75	62.5	93.75	56.25	62.5	50	37.5	100	100	83.333333333	50	33.333333333	100	0	1	1	1	1	1	0	0	0	0	1	0	0	0	0	1
1591	1	24	8	31	30	29	28	29	21	20	20	21	14	43.75	81.25	59.375	56.25	59.375	81.25	100	50	75	62.5	12.5	68.75	50	50	62.5	41.666666667	83.333333333	50	50	66.666666667	1	1	1	1	1	1	0	0	0	0	0.5	-7	0	0	0	1
1592	2	24	8	30	29	-1	-1	-1	20	19	-1	-1	-1	100	43.75	-1	-1	-1	100	56.25	-1	-1	-1	100	37.5	-1	-1	-1	100	41.666666667	-1	-1	-1	1	1	-1	-1	-1	1	0	-1	-1	-1	0.5	-7	-2	-2	-2	1
1593	1	24	8	30	31	25	30	-1	19	18	17	17	-1	56.25	65.625	78.125	53.125	-1	81.25	100	100	75	-1	50	37.5	75	31.25	-1	50	41.666666667	100	50	-1	1	1	1	1	-1	3	2	0	0	-1	1	0.6666666667	0	-7	-2	1
1594	1	24	8	31	31	28	26	28	25	20	20	18	18	53.125	100	75	56.25	100	87.5	100	93.75	68.75	100	87.5	100	50	56.25	100	100	100	58.333333333	41.666666667	100	1	1	1	1	1	2	0	0	0	0	0.5	0	-7	0	0	1
1595	2	24	8	29	28	39	29	25	16	19	15	17	18	50	56.25	50	62.5	56.25	87.5	87.5	50	100	62.5	50	31.25	25	50	56.25	50	66.666666667	25	100	58.333333333	0	1	0	1	1	1	0	0	0	0	1	-7	-7	0	0	1
1598	2	22	8	39	34	25	25	29	23	17	19	17	14	81.25	43.75	65.625	93.75	50	87.5	68.75	100	93.75	68.75	87.5	31.25	68.75	75	43.75	83.333333333	33.333333333	75	100	50	1	1	1	1	1	1	0	1	0	0	0.3333333333	-7	1	0	0	0
1599	1	24	8	30	28	29	28	30	19	19	17	21	21	40.625	62.5	46.875	56.25	53.125	100	87.5	93.75	81.25	93.75	31.25	43.75	62.5	43.75	43.75	33.333333333	83.333333333	58.333333333	41.666666667	41.666666667	1	1	1	1	1	2	3	1	0	0	0.5	1	1	0	-7	1
1601	1	24	8	34	30	32	35	28	20	20	19	19	20	93.75	87.5	65.625	62.5	100	100	100	100	75	100	100	75	50	56.25	100	100	100	83.333333333	58.333333333	100	1	1	1	1	1	1	0	0	0	0	0.25	0	-7	0	0	0
1602	1	24	8	32	31	36	33	29	19	20	20	20	20	75	100	65.625	31.25	62.5	87.5	100	75	68.75	68.75	62.5	100	56.25	25	75	58.333333333	100	66.666666667	41.666666667	66.666666667	0	1	1	1	1	0	0	0	0	0	-7	0	-7	-7	0	0
1605	1	24	8	28	29	28	28	28	21	20	19	16	15	53.125	90.625	71.875	78.125	100	100	87.5	100	100	100	25	93.75	50	62.5	100	41.666666667	91.666666667	50	66.666666667	100	1	1	1	1	1	2	0	1	0	0	0.4	-7	0.5	0	0	1
1606	2	24	8	30	34	29	28	28	16	14	15	17	18	65.625	68.75	78.125	100	59.375	93.75	100	87.5	100	62.5	56.25	62.5	87.5	100	50	75	83.333333333	83.333333333	100	50	1	1	1	1	1	1	1	0	0	0	1	1	-7	0	0	1
1610	2	24	8	28	-2	-1	-1	-1	17	-2	-1	-1	-1	75	-2	-1	-1	-1	43.75	-2	-1	-1	-1	56.25	-2	-1	-1	-1	66.666666667	-2	-1	-1	-1	0	-2	-1	-1	-1	1	-2	-1	-1	-1	1	-2	-2	-2	-2	1
1612	2	24	8	44	37	35	34	28	20	20	21	15	20	68.75	100	46.875	56.25	43.75	100	100	100	100	56.25	50	100	43.75	68.75	37.5	41.666666667	100	41.666666667	83.333333333	33.333333333	1	1	1	1	1	2	3	1	0	0	0.4	0.75	0.25	0	-7	1
1613	2	24	8	22	20	30	29	28	16	21	17	19	19	68.75	71.875	62.5	46.875	100	81.25	100	75	68.75	100	56.25	62.5	62.5	25	100	91.666666667	66.666666667	66.666666667	33.333333333	100	1	1	1	1	1	3	0	0	0	0	0.5	-7	0	0	0	1
1614	2	24	8	30	29	28	26	28	20	21	21	18	20	59.375	56.25	46.875	46.875	46.875	87.5	87.5	50	62.5	56.25	31.25	43.75	43.75	25	43.75	33.333333333	50	41.666666667	25	41.666666667	0	1	1	1	1	0	0	0	0	0	-7	-7	-7	-7	-7	1
1615	1	24	8	29	34	32	28	31	17	19	21	19	19	71.875	87.5	62.5	56.25	56.25	100	75	100	93.75	43.75	43.75	100	68.75	43.75	62.5	58.333333333	91.666666667	83.333333333	58.333333333	50	1	1	1	1	1	1	0	0	0	0	1	0	-7	0	0	1
1618	1	24	8	22	28	28	27	19	16	17	19	15	15	93.75	50	43.75	87.5	87.5	100	87.5	56.25	75	87.5	75	37.5	43.75	87.5	81.25	100	58.333333333	41.666666667	83.333333333	75	1	1	1	1	1	0	0	0	0	0	-7	-7	-7	0	-7	0
1620	2	24	8	31	28	29	30	28	17	18	19	20	19	25	100	68.75	62.5	68.75	37.5	100	93.75	81.25	75	31.25	56.25	68.75	50	62.5	41.666666667	83.333333333	58.333333333	50	58.333333333	0	1	1	1	1	1	0	0	0	0	1	-7	0	0	0	1
1622	2	24	8	22	28	28	32	29	18	16	19	20	14	75	100	59.375	43.75	53.125	100	100	100	56.25	62.5	93.75	87.5	37.5	25	50	33.333333333	83.333333333	41.666666667	25	50	1	1	1	1	1	0	1	0	0	0	-7	1	-7	0	-7	0
1623	1	24	8	31	29	28	29	32	17	16	17	17	19	59.375	68.75	100	81.25	100	93.75	100	100	100	100	50	37.5	87.5	50	100	66.666666667	66.666666667	91.666666667	58.333333333	100	1	1	1	1	1	0	0	0	0	0	0	-7	0	0	-7	0
1624	2	24	8	21	27	24	28	28	16	18	14	16	19	68.75	56.25	53.125	100	81.25	100	81.25	68.75	100	93.75	68.75	37.5	43.75	100	68.75	100	50	75	100	66.666666667	1	1	1	1	1	1	0	0	0	0	1	0	-7	0	0	1
1625	1	24	8	28	25	28	28	28	18	16	20	19	18	56.25	40.625	100	56.25	31.25	68.75	100	100	100	43.75	50	37.5	100	37.5	31.25	50	50	100	66.666666667	25	1	1	1	1	1	1	1	1	0	0	1	1	0.5	-7	0	1
1628	1	24	8	29	29	29	30	28	18	16	16	19	16	65.625	68.75	90.625	71.875	81.25	100	87.5	87.5	87.5	75	62.5	37.5	87.5	81.25	75	83.333333333	58.333333333	83.333333333	83.333333333	66.666666667	1	1	1	1	1	1	0	0	0	0	0.5	-7	-7	0	0	1
1629	1	22	8	31	28	29	29	28	16	15	15	14	15	18.75	62.5	68.75	46.875	100	100	100	100	75	100	12.5	50	50	31.25	100	33.333333333	66.666666667	50	41.666666667	100	1	1	1	1	1	1	3	1	1	1	1	1	0.5	1	1	1
1635	1	22	8	31	29	30	-2	-2	21	20	16	-2	-2	56.25	56.25	50	-2	-2	81.25	93.75	100	-2	-2	43.75	50	56.25	-2	-2	50	58.333333333	83.333333333	-2	-2	1	1	1	-2	-2	0	1	3	-2	-2	-7	1	0.75	-2	-2	0
1636	1	24	8	27	30	28	28	32	16	19	17	16	17	62.5	56.25	62.5	100	84.375	100	81.25	75	100	87.5	37.5	31.25	43.75	100	93.75	50	33.333333333	58.333333333	100	75	1	1	1	1	1	0	0	0	0	0	0	0	0	0	0	0
1641	2	22	8	30	29	28	-1	-1	20	15	20	-1	-1	43.75	65.625	53.125	-1	-1	100	100	81.25	-1	-1	62.5	50	37.5	-1	-1	83.333333333	58.333333333	50	-1	-1	1	1	1	-1	-1	1	0	0	-1	-1	0.25	-7	-7	-2	-2	0
1642	1	24	8	24	23	19	29	21	10	17	15	21	17	31.25	43.75	56.25	40.625	37.5	56.25	81.25	87.5	50	87.5	43.75	43.75	43.75	25	50	50	41.666666667	50	25	41.666666667	1	1	1	1	1	2	0	1	0	0	1	-7	1	0	0	1
1648	1	22	8	30	29	28	29	30	18	21	16	20	21	28.125	53.125	56.25	37.5	71.875	93.75	100	100	43.75	87.5	56.25	43.75	43.75	43.75	68.75	41.666666667	41.666666667	66.666666667	41.666666667	75	0	1	1	1	1	3	1	0	0	0	1	1	-7	-7	0	1
1650	2	24	8	35	31	30	32	28	22	17	17	19	16	68.75	78.125	100	78.125	90.625	75	100	100	100	100	50	43.75	100	75	56.25	83.333333333	100	100	83.333333333	75	1	1	1	1	1	0	1	0	0	0	0	0.5	0	-7	0	0
1655	1	22	8	28	24	22	22	28	18	13	17	16	15	50	100	75	75	96.875	100	100	100	100	100	43.75	87.5	50	75	93.75	41.666666667	100	83.333333333	66.666666667	91.666666667	1	1	1	1	1	1	1	1	0	0	0.5	1	1	-7	-7	1
1658	2	24	8	31	29	30	29	31	17	20	21	21	20	53.125	50	81.25	56.25	90.625	56.25	75	87.5	87.5	87.5	56.25	25	87.5	31.25	93.75	58.333333333	33.333333333	83.333333333	50	100	0	1	0	1	1	1	1	0	0	0	0.5	0.3333333333	-7	0	-7	1
1663	2	23	8	29	27	-2	-2	-2	21	21	-2	-2	-2	62.5	100	-2	-2	-2	87.5	100	-2	-2	-2	25	81.25	-2	-2	-2	83.333333333	100	-2	-2	-2	1	1	-2	-2	-2	2	2	-2	-2	-2	0.5	1	-2	-2	-2	1
1665	1	24	8	30	29	28	29	28	18	18	19	14	15	81.25	100	40.625	71.875	53.125	100	100	50	93.75	81.25	62.5	100	50	56.25	37.5	83.333333333	100	50	58.333333333	50	1	1	1	1	1	1	0	0	0	0	1	0	0	0	0	1
1670	2	32	9	27	26	34	27	24	13	18	20	12	15	62.5	46.875	68.75	43.75	87.5	81.25	62.5	81.25	68.75	75	75	43.75	75	37.5	81.25	83.333333333	50	91.666666667	50	100	1	1	1	1	1	3	0	0	0	0	1	-7	-7	-7	0	1
1671	2	32	9	24	29	-1	-1	-1	20	20	-1	-1	-1	65.625	37.5	-1	-1	-1	100	68.75	-1	-1	-1	68.75	37.5	-1	-1	-1	83.333333333	25	-1	-1	-1	1	1	-1	-1	-1	2	2	-1	-1	-1	0.4	0.6666666667	-2	-2	-2	1
1673	2	32	9	21	29	28	26	28	13	19	20	19	19	71.875	56.25	53.125	50	68.75	93.75	100	81.25	87.5	81.25	81.25	62.5	43.75	62.5	37.5	100	50	41.666666667	50	41.666666667	1	1	1	1	1	5	0	0	3	0	0.7142857143	-7	0	0.6	0	1
1674	1	32	9	28	-1	-1	-1	-1	15	-1	-1	-1	-1	75	-1	-1	-1	-1	100	-1	-1	-1	-1	68.75	-1	-1	-1	-1	83.333333333	-1	-1	-1	-1	1	-1	-1	-1	-1	4	-1	-1	-1	-1	0.4444444444	-2	-2	-2	-2	1
1675	2	32	9	30	31	28	28	28	14	16	19	15	14	37.5	68.75	46.875	81.25	59.375	87.5	100	50	87.5	56.25	43.75	75	62.5	87.5	50	83.333333333	91.666666667	41.666666667	91.666666667	50	1	1	1	1	1	3	0	0	0	0	0.75	-7	0	-7	0	0
1676	2	32	9	27	28	30	28	27	18	18	17	17	14	84.375	62.5	93.75	56.25	100	93.75	100	100	75	100	87.5	43.75	75	43.75	100	91.666666667	41.666666667	100	41.666666667	100	1	1	1	1	1	3	5	1	1	2	0.6	1	0.5	1	0.6666666667	1
1678	1	31	9	26	26	25	-2	28	18	17	21	-2	16	100	100	100	-2	100	100	100	100	-2	100	100	100	100	-2	100	100	100	100	-2	100	1	1	1	-2	1	0	0	0	-2	0	0	0	0	-2	-7	0
1679	2	32	9	29	28	28	29	28	15	14	15	16	15	53.125	50	71.875	100	90.625	87.5	75	100	100	93.75	62.5	37.5	50	100	75	50	41.666666667	50	100	91.666666667	1	1	1	1	1	1	0	0	0	0	1	-7	0	0	-7	1
1683	2	31	9	29	29	30	29	-1	21	21	20	21	-1	68.75	87.5	75	59.375	-1	100	87.5	100	87.5	-1	56.25	81.25	37.5	43.75	-1	91.666666667	83.333333333	75	41.666666667	-1	0	1	1	1	-1	4	0	0	0	-1	0.8	0	-7	0	-2	1
1686	1	31	9	29	28	28	28	28	18	14	18	17	16	37.5	59.375	62.5	62.5	62.5	62.5	100	75	87.5	68.75	18.75	62.5	37.5	50	62.5	50	75	41.666666667	58.333333333	66.666666667	1	1	1	1	1	2	0	0	0	0	0.5	0	0	0	0	1
1690	1	32	9	31	33	31	33	28	21	19	20	21	18	90.625	50	40.625	78.125	71.875	100	43.75	50	87.5	81.25	62.5	43.75	25	68.75	50	100	50	25	58.333333333	50	1	1	1	1	1	2	0	0	0	0	0.6666666667	0	-7	-7	0	1
1692	2	32	9	28	29	30	30	29	21	19	19	19	20	28.125	62.5	56.25	56.25	68.75	50	87.5	87.5	62.5	100	31.25	43.75	68.75	43.75	50	33.333333333	58.333333333	66.666666667	50	50	0	1	1	1	1	1	2	2	1	0	0.5	0.5	1	0.5	0	1
1696	2	32	9	43	30	-1	-1	-1	21	21	-1	-1	-1	43.75	53.125	-1	-1	-1	87.5	100	-1	-1	-1	62.5	31.25	-1	-1	-1	58.333333333	83.333333333	-1	-1	-1	1	1	-1	-1	-1	1	0	-1	-1	-1	0.3333333333	-7	-2	-2	-2	0
1736	2	32	9	25	28	29	30	31	22	20	19	21	21	40.625	37.5	40.625	6.25	31.25	50	68.75	56.25	31.25	50	43.75	18.75	31.25	0	37.5	41.666666667	50	33.333333333	0	16.666666667	0	1	1	1	1	2	2	1	0	2	1	0.6666666667	0.5	-7	1	1
1737	1	24	8	28	-2	28	20	26	19	-2	16	18	18	59.375	-2	100	75	71.875	100	-2	100	100	93.75	37.5	-2	100	75	56.25	50	-2	100	100	58.333333333	1	-2	1	1	1	0	-2	0	0	0	0	-2	0	0	-7	0
1739	1	22	8	37	30	-1	-1	-1	21	21	-1	-1	-1	31.25	31.25	-1	-1	-1	31.25	81.25	-1	-1	-1	18.75	0	-1	-1	-1	25	25	-1	-1	-1	1	1	-1	-1	-1	2	0	-1	-1	-1	1	-7	-2	-2	-2	1
[truncated: 40 more columns]
